# Supplementary material for: Are Viruses Taxonomic Units? A Protein Domain and Loop-Centric Phylogenomic Assessment
Source: Viruses. 2024 Jun 30;16(7):1061. doi: 10.3390/v16071061 (PMC11281659; doi:10.3390/v16071061)
Supplement: Supplementary file 1 [file viruses-16-01061-s001.zip]

Archive with 13 entries (10 files):
- Supplementary files/
- Supplementary files/.DS_Store
- Supplementary files/Figure S1.pdf
- Supplementary files/File S1.tre
- Supplementary files/Table S1.xls
- Supplementary files/Table S2.rtf
- __MACOSX/
- __MACOSX/Supplementary files/
- __MACOSX/Supplementary files/._.DS_Store
- __MACOSX/Supplementary files/._Figure S1.pdf
- __MACOSX/Supplementary files/._File S1.tre
- __MACOSX/Supplementary files/._Table S1.xls
- __MACOSX/Supplementary files/._Table S2.rtf
