# Supplementary material for: Are Viruses Taxonomic Units? A Protein Domain and Loop-Centric Phylogenomic Assessment
Source: Viruses. 2024 Jun 30;16(7):1061. doi: 10.3390/v16071061 (PMC11281659; doi:10.3390/v16071061)
Supplement: Supplementary file 1 [file viruses-16-01061-s001.zip › Supplementary files/File S1.tre]

#NEXUS
[Treefile saved Sat May 18 07:39:04 2019]
[Mughal, F.; Nasir, A.; Caetano-Anollés, G. The origin and evolution of viruses inferred from fold family structure. Arch. Vi-rol. 2020, 165, 2177-2191]
Begin trees;
	Translate
		1 a.1.1.1,
		2 a.1.1.2,
		3 a.1.1.3,
		4 a.1.2.1,
		5 a.1.2.2,
		6 a.10.2.1,
		7 a.100.1.1,
		8 a.100.1.10,
		9 a.100.1.11,
		10 a.100.1.12,
		11 a.100.1.2,
		12 a.100.1.3,
		13 a.100.1.4,
		14 a.100.1.5,
		15 a.100.1.6,
		16 a.100.1.7,
		17 a.100.1.8,
		18 a.100.1.9,
		19 a.101.1.1,
		20 a.102.1.1,
		21 a.102.1.2,
		22 a.102.1.3,
		23 a.102.1.4,
		24 a.102.1.5,
		25 a.102.1.6,
		26 a.102.1.7,
		27 a.102.1.8,
		28 a.102.1.9,
		29 a.102.2.1,
		30 a.102.3.1,
		31 a.102.3.2,
		32 a.102.4.1,
		33 a.102.4.2,
		34 a.102.4.3,
		35 a.102.4.4,
		36 a.102.5.1,
		37 a.102.6.1,
		38 a.103.1.1,
		39 a.104.1.1,
		40 a.108.1.1,
		41 a.109.1.1,
		42 a.11.1.1,
		43 a.11.2.1,
		44 a.110.1.1,
		45 a.111.1.1,
		46 a.111.1.2,
		47 a.111.1.3,
		48 a.113.1.1,
		49 a.114.1.1,
		50 a.115.1.1,
		51 a.115.1.2,
		52 a.115.1.3,
		53 a.116.1.1,
		54 a.116.1.2,
		55 a.117.1.1,
		56 a.118.1.1,
		57 a.118.1.10,
		58 a.118.1.13,
		59 a.118.1.14,
		60 a.118.1.15,
		61 a.118.1.16,
		62 a.118.1.17,
		63 a.118.1.18,
		64 a.118.1.19,
		65 a.118.1.2,
		66 a.118.1.20,
		67 a.118.1.21,
		68 a.118.1.22,
		69 a.118.1.23,
		70 a.118.1.24,
		71 a.118.1.25,
		72 a.118.1.3,
		73 a.118.1.4,
		74 a.118.1.5,
		75 a.118.1.6,
		76 a.118.1.7,
		77 a.118.1.8,
		78 a.118.1.9,
		79 a.118.11.1,
		80 a.118.12.1,
		81 a.118.13.1,
		82 a.118.14.1,
		83 a.118.15.1,
		84 a.118.16.1,
		85 a.118.17.1,
		86 a.118.17.2,
		87 a.118.18.1,
		88 a.118.19.1,
		89 a.118.20.1,
		90 a.118.21.1,
		91 a.118.22.1,
		92 a.118.23.1,
		93 a.118.24.1,
		94 a.118.25.1,
		95 a.118.26.1,
		96 a.118.3.1,
		97 a.118.4.1,
		98 a.118.5.1,
		99 a.118.6.1,
		100 a.118.7.1,
		101 a.118.8.1,
		102 a.118.8.2,
		103 a.118.8.3,
		104 a.118.8.4,
		105 a.118.8.5,
		106 a.118.8.6,
		107 a.118.8.7,
		108 a.118.8.8,
		109 a.118.9.1,
		110 a.118.9.2,
		111 a.118.9.3,
		112 a.118.9.4,
		113 a.119.1.1,
		114 a.119.1.2,
		115 a.12.1.1,
		116 a.120.1.1,
		117 a.121.1.1,
		118 a.123.1.1,
		119 a.124.1.1,
		120 a.124.1.2,
		121 a.126.1.1,
		122 a.127.1.1,
		123 a.127.1.2,
		124 a.128.1.1,
		125 a.128.1.2,
		126 a.128.1.3,
		127 a.128.1.4,
		128 a.128.1.5,
		129 a.129.1.1,
		130 a.129.1.2,
		131 a.13.1.1,
		132 a.130.1.1,
		133 a.130.1.2,
		134 a.130.1.3,
		135 a.130.1.4,
		136 a.132.1.1,
		137 a.132.1.2,
		138 a.132.1.3,
		139 a.132.1.4,
		140 a.133.1.1,
		141 a.133.1.2,
		142 a.133.1.3,
		143 a.135.1.1,
		144 a.136.1.1,
		145 a.137.1.1,
		146 a.137.10.1,
		147 a.137.11.1,
		148 a.137.12.1,
		149 a.137.13.1,
		150 a.137.14.1,
		151 a.137.15.1,
		152 a.137.2.1,
		153 a.137.3.1,
		154 a.137.4.1,
		155 a.137.5.1,
		156 a.137.7.1,
		157 a.137.8.1,
		158 a.137.9.1,
		159 a.138.1.1,
		160 a.138.1.2,
		161 a.138.1.3,
		162 a.139.1.1,
		163 a.14.1.1,
		164 a.140.1.1,
		165 a.140.2.1,
		166 a.140.3.1,
		167 a.140.3.2,
		168 a.140.4.1,
		169 a.140.5.1,
		170 a.140.6.1,
		171 a.141.1.1,
		172 a.142.1.1,
		173 a.143.1.1,
		174 a.143.1.2,
		175 a.144.1.1,
		176 a.144.2.1,
		177 a.145.1.1,
		178 a.146.1.1,
		179 a.147.1.1,
		180 a.148.1.1,
		181 a.149.1.1,
		182 a.149.1.2,
		183 a.15.1.1,
		184 a.150.1.1,
		185 a.151.1.1,
		186 a.152.1.1,
		187 a.152.1.2,
		188 a.152.1.3,
		189 a.152.1.4,
		190 a.153.1.1,
		191 a.154.1.1,
		192 a.155.1.1,
		193 a.156.1.1,
		194 a.156.1.2,
		195 a.156.1.3,
		196 a.157.1.1,
		197 a.158.1.1,
		198 a.159.1.1,
		199 a.159.2.1,
		200 a.159.3.1,
		201 a.159.4.1,
		202 a.159.5.1,
		203 a.16.1.1,
		204 a.16.1.2,
		205 a.16.1.3,
		206 a.160.1.1,
		207 a.160.1.2,
		208 a.160.1.3,
		209 a.160.1.4,
		210 a.160.1.5,
		211 a.161.1.1,
		212 a.162.1.1,
		213 a.163.1.1,
		214 a.164.1.1,
		215 a.165.1.1,
		216 a.166.1.1,
		217 a.168.1.1,
		218 a.169.1.1,
		219 a.17.1.1,
		220 a.17.1.2,
		221 a.170.1.1,
		222 a.171.1.1,
		223 a.172.1.1,
		224 a.173.1.1,
		225 a.174.1.1,
		226 a.175.1.1,
		227 a.176.1.1,
		228 a.177.1.1,
		229 a.178.1.1,
		230 a.179.1.1,
		231 a.18.1.1,
		232 a.180.1.1,
		233 a.181.1.1,
		234 a.182.1.1,
		235 a.182.1.2,
		236 a.183.1.1,
		237 a.184.1.1,
		238 a.185.1.1,
		239 a.186.1.1,
		240 a.186.1.2,
		241 a.187.1.1,
		242 a.188.1.1,
		243 a.189.1.1,
		244 a.190.1.1,
		245 a.191.1.1,
		246 a.192.1.1,
		247 a.193.1.1,
		248 a.194.1.1,
		249 a.195.1.1,
		250 a.196.1.1,
		251 a.198.1.1,
		252 a.199.1.1,
		253 a.2.1.1,
		254 a.2.10.1,
		255 a.2.11.1,
		256 a.2.12.1,
		257 a.2.13.1,
		258 a.2.14.1,
		259 a.2.15.1,
		260 a.2.16.1,
		261 a.2.17.1,
		262 a.2.17.2,
		263 a.2.17.3,
		264 a.2.18.1,
		265 a.2.19.1,
		266 a.2.2.1,
		267 a.2.20.1,
		268 a.2.3.1,
		269 a.2.5.1,
		270 a.2.6.1,
		271 a.2.7.1,
		272 a.2.7.2,
		273 a.2.7.3,
		274 a.2.7.4,
		275 a.2.8.1,
		276 a.2.9.1,
		277 a.20.1.1,
		278 a.20.1.2,
		279 a.200.1.1,
		280 a.202.1.1,
		281 a.203.1.1,
		282 a.204.1.1,
		283 a.204.1.2,
		284 a.204.1.3,
		285 a.204.1.4,
		286 a.205.1.1,
		287 a.206.1.1,
		288 a.207.1.1,
		289 a.208.1.1,
		290 a.209.1.1,
		291 a.21.1.1,
		292 a.210.1.1,
		293 a.211.1.1,
		294 a.211.1.2,
		295 a.211.1.3,
		296 a.211.1.4,
		297 a.211.1.5,
		298 a.212.1.1,
		299 a.213.1.1,
		300 a.213.1.2,
		301 a.213.1.3,
		302 a.213.1.4,
		303 a.214.1.1,
		304 a.215.1.1,
		305 a.216.1.1,
		306 a.217.1.1,
		307 a.218.1.1,
		308 a.219.1.1,
		309 a.22.1.1,
		310 a.22.1.2,
		311 a.22.1.3,
		312 a.22.1.4,
		313 a.220.1.1,
		314 a.221.1.1,
		315 a.222.1.1,
		316 a.223.1.1,
		317 a.223.1.2,
		318 a.224.1.1,
		319 a.225.1.1,
		320 a.226.1.1,
		321 a.227.1.1,
		322 a.228.1.1,
		323 a.229.1.1,
		324 a.23.1.1,
		325 a.23.2.1,
		326 a.23.3.1,
		327 a.23.4.1,
		328 a.23.5.1,
		329 a.23.6.1,
		330 a.23.7.1,
		331 a.230.1.1,
		332 a.231.1.1,
		333 a.231.1.2,
		334 a.232.1.1,
		335 a.233.1.1,
		336 a.234.1.1,
		337 a.235.1.1,
		338 a.236.1.1,
		339 a.237.1.1,
		340 a.238.1.1,
		341 a.238.1.2,
		342 a.238.1.3,
		343 a.238.1.4,
		344 a.239.1.1,
		345 a.24.1.1,
		346 a.24.10.1,
		347 a.24.10.2,
		348 a.24.10.3,
		349 a.24.10.4,
		350 a.24.10.5,
		351 a.24.10.6,
		352 a.24.11.1,
		353 a.24.12.1,
		354 a.24.13.1,
		355 a.24.14.1,
		356 a.24.15.1,
		357 a.24.16.1,
		358 a.24.16.2,
		359 a.24.16.3,
		360 a.24.16.4,
		361 a.24.17.1,
		362 a.24.18.1,
		363 a.24.19.1,
		364 a.24.2.1,
		365 a.24.20.1,
		366 a.24.21.1,
		367 a.24.22.1,
		368 a.24.23.1,
		369 a.24.24.1,
		370 a.24.25.1,
		371 a.24.26.1,
		372 a.24.27.1,
		373 a.24.28.1,
		374 a.24.29.1,
		375 a.24.3.1,
		376 a.24.3.2,
		377 a.24.4.1,
		378 a.24.5.1,
		379 a.24.7.1,
		380 a.24.8.1,
		381 a.24.9.1,
		382 a.24.9.2,
		383 a.240.1.1,
		384 a.241.1.1,
		385 a.242.1.1,
		386 a.243.1.1,
		387 a.243.1.2,
		388 a.243.1.3,
		389 a.244.1.1,
		390 a.245.1.1,
		391 a.246.1.1,
		392 a.246.2.1,
		393 a.246.3.1,
		394 a.247.1.1,
		395 a.248.1.1,
		396 a.249.1.1,
		397 a.25.1.1,
		398 a.25.1.2,
		399 a.25.1.3,
		400 a.25.1.4,
		401 a.25.1.5,
		402 a.25.1.6,
		403 a.25.1.7,
		404 a.25.1.8,
		405 a.25.1.9,
		406 a.25.2.1,
		407 a.25.2.2,
		408 a.25.3.1,
		409 a.25.4.1,
		410 a.25.4.2,
		411 a.25.5.1,
		412 a.25.6.1,
		413 a.250.1.1,
		414 a.251.1.1,
		415 a.252.1.1,
		416 a.252.1.2,
		417 a.253.1.1,
		418 a.254.1.1,
		419 a.255.1.1,
		420 a.256.1.1,
		421 a.257.1.1,
		422 a.258.1.1,
		423 a.259.1.1,
		424 a.26.1.1,
		425 a.26.1.2,
		426 a.26.1.3,
		427 a.260.1.1,
		428 a.261.1.1,
		429 a.262.1.1,
		430 a.263.1.1,
		431 a.264.1.1,
		432 a.265.1.1,
		433 a.266.1.1,
		434 a.266.1.2,
		435 a.267.1.1,
		436 a.268.1.1,
		437 a.269.1.1,
		438 a.27.1.1,
		439 a.270.1.1,
		440 a.271.1.1,
		441 a.272.1.1,
		442 a.273.1.1,
		443 a.274.1.1,
		444 a.275.1.1,
		445 a.276.1.1,
		446 a.277.1.1,
		447 a.278.1.1,
		448 a.278.1.2,
		449 a.278.1.3,
		450 a.278.1.4,
		451 a.279.1.1,
		452 a.28.1.1,
		453 a.28.1.2,
		454 a.28.1.3,
		455 a.28.2.1,
		456 a.28.3.1,
		457 a.28.3.2,
		458 a.280.1.1,
		459 a.281.1.1,
		460 a.281.1.2,
		461 a.282.1.1,
		462 a.283.1.1,
		463 a.284.1.1,
		464 a.285.1.1,
		465 a.286.1.1,
		466 a.287.1.1,
		467 a.287.1.2,
		468 a.288.1.1,
		469 a.289.1.1,
		470 a.289.1.2,
		471 a.29.10.1,
		472 a.29.11.1,
		473 a.29.12.1,
		474 a.29.13.1,
		475 a.29.14.1,
		476 a.29.15.1,
		477 a.29.16.1,
		478 a.29.17.1,
		479 a.29.2.1,
		480 a.29.3.1,
		481 a.29.3.2,
		482 a.29.5.1,
		483 a.29.6.1,
		484 a.29.7.1,
		485 a.29.8.1,
		486 a.29.8.2,
		487 a.29.9.1,
		488 a.290.1.1,
		489 a.291.1.1,
		490 a.292.1.1,
		491 a.293.1.1,
		492 a.294.1.1,
		493 a.295.1.1,
		494 a.3.1.1,
		495 a.3.1.2,
		496 a.3.1.3,
		497 a.3.1.4,
		498 a.3.1.5,
		499 a.3.1.6,
		500 a.3.1.7,
		501 a.3.1.8,
		502 a.30.1.1,
		503 a.30.2.1,
		504 a.30.3.1,
		505 a.30.4.1,
		506 a.30.5.1,
		507 a.30.6.1,
		508 a.30.7.1,
		509 a.30.8.1,
		510 a.31.1.1,
		511 a.32.1.1,
		512 a.34.1.1,
		513 a.34.2.1,
		514 a.34.3.1,
		515 a.34.4.1,
		516 a.35.1.1,
		517 a.35.1.10,
		518 a.35.1.11,
		519 a.35.1.12,
		520 a.35.1.13,
		521 a.35.1.2,
		522 a.35.1.3,
		523 a.35.1.4,
		524 a.35.1.5,
		525 a.35.1.6,
		526 a.35.1.7,
		527 a.35.1.8,
		528 a.35.1.9,
		529 a.36.1.1,
		530 a.37.1.1,
		531 a.38.1.1,
		532 a.38.2.1,
		533 a.39.1.1,
		534 a.39.1.10,
		535 a.39.1.11,
		536 a.39.1.2,
		537 a.39.1.3,
		538 a.39.1.4,
		539 a.39.1.5,
		540 a.39.1.6,
		541 a.39.1.7,
		542 a.39.1.8,
		543 a.39.1.9,
		544 a.39.2.1,
		545 a.39.3.1,
		546 a.39.4.1,
		547 a.4.1.1,
		548 a.4.1.11,
		549 a.4.1.12,
		550 a.4.1.13,
		551 a.4.1.14,
		552 a.4.1.15,
		553 a.4.1.16,
		554 a.4.1.17,
		555 a.4.1.18,
		556 a.4.1.19,
		557 a.4.1.2,
		558 a.4.1.20,
		559 a.4.1.3,
		560 a.4.1.4,
		561 a.4.1.5,
		562 a.4.1.6,
		563 a.4.1.7,
		564 a.4.1.8,
		565 a.4.1.9,
		566 a.4.10.1,
		567 a.4.11.1,
		568 a.4.12.1,
		569 a.4.12.2,
		570 a.4.12.3,
		571 a.4.13.1,
		572 a.4.13.2,
		573 a.4.13.3,
		574 a.4.14.1,
		575 a.4.15.1,
		576 a.4.2.1,
		577 a.4.3.1,
		578 a.4.5.1,
		579 a.4.5.10,
		580 a.4.5.11,
		581 a.4.5.12,
		582 a.4.5.13,
		583 a.4.5.14,
		584 a.4.5.15,
		585 a.4.5.16,
		586 a.4.5.17,
		587 a.4.5.18,
		588 a.4.5.19,
		589 a.4.5.2,
		590 a.4.5.20,
		591 a.4.5.21,
		592 a.4.5.22,
		593 a.4.5.23,
		594 a.4.5.24,
		595 a.4.5.25,
		596 a.4.5.27,
		597 a.4.5.28,
		598 a.4.5.29,
		599 a.4.5.3,
		600 a.4.5.30,
		601 a.4.5.31,
		602 a.4.5.32,
		603 a.4.5.33,
		604 a.4.5.34,
		605 a.4.5.35,
		606 a.4.5.36,
		607 a.4.5.37,
		608 a.4.5.38,
		609 a.4.5.39,
		610 a.4.5.4,
		611 a.4.5.40,
		612 a.4.5.41,
		613 a.4.5.42,
		614 a.4.5.43,
		615 a.4.5.45,
		616 a.4.5.46,
		617 a.4.5.47,
		618 a.4.5.48,
		619 a.4.5.49,
		620 a.4.5.5,
		621 a.4.5.50,
		622 a.4.5.51,
		623 a.4.5.52,
		624 a.4.5.53,
		625 a.4.5.54,
		626 a.4.5.55,
		627 a.4.5.56,
		628 a.4.5.57,
		629 a.4.5.58,
		630 a.4.5.59,
		631 a.4.5.6,
		632 a.4.5.60,
		633 a.4.5.61,
		634 a.4.5.62,
		635 a.4.5.63,
		636 a.4.5.64,
		637 a.4.5.65,
		638 a.4.5.66,
		639 a.4.5.67,
		640 a.4.5.68,
		641 a.4.5.69,
		642 a.4.5.7,
		643 a.4.5.70,
		644 a.4.5.71,
		645 a.4.5.72,
		646 a.4.5.73,
		647 a.4.5.74,
		648 a.4.5.75,
		649 a.4.5.76,
		650 a.4.5.77,
		651 a.4.5.78,
		652 a.4.5.79,
		653 a.4.5.8,
		654 a.4.5.80,
		655 a.4.5.81,
		656 a.4.5.82,
		657 a.4.5.83,
		658 a.4.5.84,
		659 a.4.5.85,
		660 a.4.5.9,
		661 a.4.6.1,
		662 a.4.6.2,
		663 a.4.6.3,
		664 a.4.7.1,
		665 a.4.8.1,
		666 a.4.9.1,
		667 a.40.1.1,
		668 a.40.2.1,
		669 a.40.3.1,
		670 a.41.1.1,
		671 a.42.1.1,
		672 a.43.1.1,
		673 a.43.1.10,
		674 a.43.1.11,
		675 a.43.1.12,
		676 a.43.1.3,
		677 a.43.1.4,
		678 a.43.1.5,
		679 a.43.1.6,
		680 a.43.1.7,
		681 a.43.1.8,
		682 a.43.1.9,
		683 a.45.1.1,
		684 a.45.1.2,
		685 a.46.1.1,
		686 a.46.2.1,
		687 a.46.3.1,
		688 a.47.1.1,
		689 a.47.2.1,
		690 a.47.3.1,
		691 a.47.4.1,
		692 a.47.5.1,
		693 a.47.6.1,
		694 a.48.1.1,
		695 a.48.2.1,
		696 a.48.3.1,
		697 a.48.4.1,
		698 a.48.5.1,
		699 a.49.1.1,
		700 a.5.1.1,
		701 a.5.10.1,
		702 a.5.2.1,
		703 a.5.2.2,
		704 a.5.2.3,
		705 a.5.2.4,
		706 a.5.3.1,
		707 a.5.4.1,
		708 a.5.6.1,
		709 a.5.7.1,
		710 a.5.7.2,
		711 a.5.8.1,
		712 a.5.9.1,
		713 a.50.1.1,
		714 a.51.1.1,
		715 a.52.1.1,
		716 a.52.1.2,
		717 a.52.1.3,
		718 a.53.1.1,
		719 a.54.1.1,
		720 a.55.1.1,
		721 a.55.1.2,
		722 a.56.1.1,
		723 a.57.1.1,
		724 a.58.1.1,
		725 a.59.1.1,
		726 a.6.1.1,
		727 a.6.1.2,
		728 a.6.1.3,
		729 a.6.1.4,
		730 a.6.1.5,
		731 a.6.1.6,
		732 a.6.1.7,
		733 a.60.1.1,
		734 a.60.1.2,
		735 a.60.1.3,
		736 a.60.10.1,
		737 a.60.11.1,
		738 a.60.12.1,
		739 a.60.12.2,
		740 a.60.13.1,
		741 a.60.14.1,
		742 a.60.15.1,
		743 a.60.16.1,
		744 a.60.2.1,
		745 a.60.2.2,
		746 a.60.2.3,
		747 a.60.2.4,
		748 a.60.2.5,
		749 a.60.2.6,
		750 a.60.2.7,
		751 a.60.3.1,
		752 a.60.4.1,
		753 a.60.4.2,
		754 a.60.4.3,
		755 a.60.5.1,
		756 a.60.6.1,
		757 a.60.7.1,
		758 a.60.8.1,
		759 a.60.8.2,
		760 a.60.8.3,
		761 a.60.8.4,
		762 a.60.9.1,
		763 a.61.1.1,
		764 a.61.1.2,
		765 a.61.1.3,
		766 a.61.1.4,
		767 a.61.1.5,
		768 a.61.1.6,
		769 a.62.1.1,
		770 a.63.1.1,
		771 a.64.1.1,
		772 a.64.1.2,
		773 a.64.1.3,
		774 a.64.1.4,
		775 a.64.2.1,
		776 a.65.1.1,
		777 a.66.1.1,
		778 a.68.1.1,
		779 a.69.1.1,
		780 a.69.2.1,
		781 a.69.3.1,
		782 a.69.4.1,
		783 a.7.1.1,
		784 a.7.10.1,
		785 a.7.11.1,
		786 a.7.12.1,
		787 a.7.13.1,
		788 a.7.14.1,
		789 a.7.15.1,
		790 a.7.16.1,
		791 a.7.17.1,
		792 a.7.2.1,
		793 a.7.3.1,
		794 a.7.4.1,
		795 a.7.5.1,
		796 a.7.6.1,
		797 a.7.7.1,
		798 a.7.8.1,
		799 a.7.8.2,
		800 a.70.1.1,
		801 a.70.2.1,
		802 a.71.1.1,
		803 a.71.2.1,
		804 a.72.1.1,
		805 a.73.1.1,
		806 a.74.1.1,
		807 a.74.1.2,
		808 a.74.1.3,
		809 a.75.1.1,
		810 a.76.1.1,
		811 a.77.1.2,
		812 a.77.1.3,
		813 a.77.1.4,
		814 a.77.1.5,
		815 a.78.1.1,
		816 a.79.1.1,
		817 a.79.1.2,
		818 a.79.1.3,
		819 a.8.1.1,
		820 a.8.1.2,
		821 a.8.10.1,
		822 a.8.11.1,
		823 a.8.2.1,
		824 a.8.3.1,
		825 a.8.3.2,
		826 a.8.3.3,
		827 a.8.4.1,
		828 a.8.5.1,
		829 a.8.6.1,
		830 a.8.7.1,
		831 a.8.8.1,
		832 a.8.9.1,
		833 a.80.1.1,
		834 a.80.1.2,
		835 a.81.1.1,
		836 a.83.1.1,
		837 a.84.1.1,
		838 a.85.1.1,
		839 a.86.1.1,
		840 a.86.1.2,
		841 a.87.1.1,
		842 a.88.1.1,
		843 a.89.1.1,
		844 a.9.1.1,
		845 a.90.1.1,
		846 a.91.1.1,
		847 a.92.1.1,
		848 a.93.1.1,
		849 a.93.1.2,
		850 a.93.1.3,
		851 a.94.1.1,
		852 a.95.1.1,
		853 a.96.1.1,
		854 a.96.1.2,
		855 a.96.1.3,
		856 a.96.1.4,
		857 a.96.1.5,
		858 a.96.1.6,
		859 a.97.1.1,
		860 a.97.1.2,
		861 a.98.1.1,
		862 a.99.1.1,
		863 b.1.1.1,
		864 b.1.1.2,
		865 b.1.1.3,
		866 b.1.1.4,
		867 b.1.10.1,
		868 b.1.10.2,
		869 b.1.10.3,
		870 b.1.11.1,
		871 b.1.11.2,
		872 b.1.12.1,
		873 b.1.13.1,
		874 b.1.14.1,
		875 b.1.15.1,
		876 b.1.16.1,
		877 b.1.17.1,
		878 b.1.18.1,
		879 b.1.18.10,
		880 b.1.18.11,
		881 b.1.18.12,
		882 b.1.18.13,
		883 b.1.18.14,
		884 b.1.18.15,
		885 b.1.18.16,
		886 b.1.18.17,
		887 b.1.18.18,
		888 b.1.18.19,
		889 b.1.18.2,
		890 b.1.18.20,
		891 b.1.18.21,
		892 b.1.18.22,
		893 b.1.18.23,
		894 b.1.18.3,
		895 b.1.18.4,
		896 b.1.18.5,
		897 b.1.18.6,
		898 b.1.18.7,
		899 b.1.18.8,
		900 b.1.18.9,
		901 b.1.19.1,
		902 b.1.2.1,
		903 b.1.20.1,
		904 b.1.22.1,
		905 b.1.23.1,
		906 b.1.24.1,
		907 b.1.25.1,
		908 b.1.26.1,
		909 b.1.27.1,
		910 b.1.28.1,
		911 b.1.3.1,
		912 b.1.4.1,
		913 b.1.5.1,
		914 b.1.6.1,
		915 b.1.6.2,
		916 b.1.7.1,
		917 b.1.8.1,
		918 b.1.9.1,
		919 b.1.9.2,
		920 b.1.9.3,
		921 b.100.1.1,
		922 b.101.1.1,
		923 b.102.1.1,
		924 b.103.1.1,
		925 b.104.1.1,
		926 b.105.1.1,
		927 b.105.1.2,
		928 b.106.1.1,
		929 b.106.1.2,
		930 b.106.1.3,
		931 b.107.1.1,
		932 b.108.1.1,
		933 b.108.1.2,
		934 b.108.1.3,
		935 b.108.1.4,
		936 b.108.1.5,
		937 b.109.1.1,
		938 b.11.1.1,
		939 b.11.1.2,
		940 b.11.1.3,
		941 b.11.1.4,
		942 b.11.1.5,
		943 b.11.1.6,
		944 b.110.1.1,
		945 b.111.1.1,
		946 b.113.1.1,
		947 b.114.1.1,
		948 b.115.1.1,
		949 b.116.1.1,
		950 b.117.1.1,
		951 b.118.1.1,
		952 b.119.1.1,
		953 b.12.1.1,
		954 b.12.1.2,
		955 b.12.1.3,
		956 b.120.1.1,
		957 b.121.1.1,
		958 b.121.1.2,
		959 b.121.2.2,
		960 b.121.2.3,
		961 b.121.3.1,
		962 b.121.4.1,
		963 b.121.4.2,
		964 b.121.4.3,
		965 b.121.4.4,
		966 b.121.4.5,
		967 b.121.4.6,
		968 b.121.4.7,
		969 b.121.4.8,
		970 b.121.4.9,
		971 b.121.5.1,
		972 b.121.5.2,
		973 b.121.5.3,
		974 b.121.6.1,
		975 b.121.7.1,
		976 b.122.1.1,
		977 b.122.1.10,
		978 b.122.1.11,
		979 b.122.1.12,
		980 b.122.1.13,
		981 b.122.1.2,
		982 b.122.1.3,
		983 b.122.1.4,
		984 b.122.1.5,
		985 b.122.1.6,
		986 b.122.1.7,
		987 b.122.1.8,
		988 b.122.1.9,
		989 b.123.1.1,
		990 b.124.1.1,
		991 b.125.1.1,
		992 b.125.1.2,
		993 b.125.1.3,
		994 b.127.1.1,
		995 b.128.1.1,
		996 b.129.1.1,
		997 b.129.1.2,
		998 b.129.1.3,
		999 b.129.2.1,
		1000 b.129.2.2,
		1001 b.130.1.1,
		1002 b.131.1.1,
		1003 b.131.1.2,
		1004 b.131.1.3,
		1005 b.132.1.1,
		1006 b.133.1.1,
		1007 b.134.1.1,
		1008 b.136.1.1,
		1009 b.136.1.2,
		1010 b.137.1.1,
		1011 b.137.1.2,
		1012 b.138.1.1,
		1013 b.139.1.1,
		1014 b.14.1.1,
		1015 b.140.1.1,
		1016 b.141.1.1,
		1017 b.142.1.1,
		1018 b.142.1.2,
		1019 b.143.1.1,
		1020 b.144.1.1,
		1021 b.145.1.1,
		1022 b.146.1.1,
		1023 b.147.1.1,
		1024 b.148.1.1,
		1025 b.149.1.1,
		1026 b.15.1.1,
		1027 b.15.1.2,
		1028 b.15.1.3,
		1029 b.15.1.4,
		1030 b.150.1.1,
		1031 b.151.1.1,
		1032 b.152.1.1,
		1033 b.153.1.1,
		1034 b.153.1.2,
		1035 b.154.1.1,
		1036 b.155.1.1,
		1037 b.156.1.1,
		1038 b.157.1.1,
		1039 b.158.1.1,
		1040 b.159.1.1,
		1041 b.159.2.1,
		1042 b.16.1.1,
		1043 b.160.1.1,
		1044 b.161.1.1,
		1045 b.162.1.1,
		1046 b.163.1.1,
		1047 b.163.1.2,
		1048 b.164.1.1,
		1049 b.165.1.1,
		1050 b.166.1.1,
		1051 b.167.1.1,
		1052 b.168.1.1,
		1053 b.169.1.1,
		1054 b.17.1.1,
		1055 b.17.1.2,
		1056 b.171.1.1,
		1057 b.172.1.1,
		1058 b.173.1.1,
		1059 b.174.1.1,
		1060 b.175.1.1,
		1061 b.176.1.1,
		1062 b.177.1.1,
		1063 b.178.1.1,
		1064 b.18.1.1,
		1065 b.18.1.10,
		1066 b.18.1.11,
		1067 b.18.1.12,
		1068 b.18.1.13,
		1069 b.18.1.14,
		1070 b.18.1.15,
		1071 b.18.1.16,
		1072 b.18.1.17,
		1073 b.18.1.18,
		1074 b.18.1.19,
		1075 b.18.1.2,
		1076 b.18.1.20,
		1077 b.18.1.21,
		1078 b.18.1.22,
		1079 b.18.1.23,
		1080 b.18.1.24,
		1081 b.18.1.25,
		1082 b.18.1.26,
		1083 b.18.1.27,
		1084 b.18.1.28,
		1085 b.18.1.29,
		1086 b.18.1.3,
		1087 b.18.1.30,
		1088 b.18.1.31,
		1089 b.18.1.32,
		1090 b.18.1.33,
		1091 b.18.1.4,
		1092 b.18.1.5,
		1093 b.18.1.7,
		1094 b.18.1.8,
		1095 b.18.1.9,
		1096 b.19.1.1,
		1097 b.19.1.2,
		1098 b.19.1.3,
		1099 b.2.10.1,
		1100 b.2.2.1,
		1101 b.2.2.2,
		1102 b.2.2.3,
		1103 b.2.3.1,
		1104 b.2.3.2,
		1105 b.2.3.4,
		1106 b.2.3.6,
		1107 b.2.4.1,
		1108 b.2.5.2,
		1109 b.2.5.3,
		1110 b.2.5.4,
		1111 b.2.5.5,
		1112 b.2.5.6,
		1113 b.2.5.7,
		1114 b.2.5.8,
		1115 b.2.6.1,
		1116 b.2.7.1,
		1117 b.2.8.1,
		1118 b.2.9.1,
		1119 b.20.1.1,
		1120 b.21.1.1,
		1121 b.21.1.2,
		1122 b.21.1.3,
		1123 b.22.1.1,
		1124 b.23.1.1,
		1125 b.23.2.1,
		1126 b.23.3.1,
		1127 b.24.1.1,
		1128 b.25.1.1,
		1129 b.26.1.1,
		1130 b.26.1.2,
		1131 b.26.1.3,
		1132 b.26.1.4,
		1133 b.27.1.1,
		1134 b.28.1.1,
		1135 b.29.1.1,
		1136 b.29.1.10,
		1137 b.29.1.11,
		1138 b.29.1.12,
		1139 b.29.1.13,
		1140 b.29.1.14,
		1141 b.29.1.15,
		1142 b.29.1.16,
		1143 b.29.1.17,
		1144 b.29.1.18,
		1145 b.29.1.19,
		1146 b.29.1.2,
		1147 b.29.1.20,
		1148 b.29.1.21,
		1149 b.29.1.22,
		1150 b.29.1.23,
		1151 b.29.1.24,
		1152 b.29.1.25,
		1153 b.29.1.3,
		1154 b.29.1.4,
		1155 b.29.1.5,
		1156 b.29.1.6,
		1157 b.29.1.7,
		1158 b.29.1.8,
		1159 b.29.1.9,
		1160 b.3.1.1,
		1161 b.3.1.2,
		1162 b.3.1.3,
		1163 b.3.2.1,
		1164 b.3.2.2,
		1165 b.3.3.1,
		1166 b.3.4.1,
		1167 b.3.5.1,
		1168 b.3.6.1,
		1169 b.3.7.1,
		1170 b.30.2.1,
		1171 b.30.5.1,
		1172 b.30.5.10,
		1173 b.30.5.11,
		1174 b.30.5.2,
		1175 b.30.5.3,
		1176 b.30.5.4,
		1177 b.30.5.5,
		1178 b.30.5.6,
		1179 b.30.5.7,
		1180 b.30.5.8,
		1181 b.30.5.9,
		1182 b.30.6.1,
		1183 b.31.1.1,
		1184 b.32.1.1,
		1185 b.33.1.1,
		1186 b.33.1.2,
		1187 b.33.1.3,
		1188 b.34.1.1,
		1189 b.34.1.2,
		1190 b.34.1.3,
		1191 b.34.10.1,
		1192 b.34.11.1,
		1193 b.34.11.2,
		1194 b.34.11.3,
		1195 b.34.11.4,
		1196 b.34.12.1,
		1197 b.34.13.1,
		1198 b.34.13.2,
		1199 b.34.13.3,
		1200 b.34.14.1,
		1201 b.34.15.1,
		1202 b.34.16.1,
		1203 b.34.17.1,
		1204 b.34.18.1,
		1205 b.34.19.1,
		1206 b.34.2.1,
		1207 b.34.20.1,
		1208 b.34.21.1,
		1209 b.34.3.1,
		1210 b.34.4.1,
		1211 b.34.4.2,
		1212 b.34.4.3,
		1213 b.34.4.4,
		1214 b.34.5.1,
		1215 b.34.5.2,
		1216 b.34.5.3,
		1217 b.34.5.4,
		1218 b.34.5.5,
		1219 b.34.5.6,
		1220 b.34.5.7,
		1221 b.34.6.1,
		1222 b.34.6.2,
		1223 b.34.6.3,
		1224 b.34.7.1,
		1225 b.34.8.1,
		1226 b.34.9.1,
		1227 b.34.9.2,
		1228 b.34.9.3,
		1229 b.34.9.4,
		1230 b.35.1.1,
		1231 b.35.1.2,
		1232 b.35.2.1,
		1233 b.36.1.1,
		1234 b.36.1.2,
		1235 b.36.1.3,
		1236 b.36.1.4,
		1237 b.36.1.5,
		1238 b.36.1.6,
		1239 b.37.1.1,
		1240 b.38.1.1,
		1241 b.38.1.2,
		1242 b.38.1.3,
		1243 b.38.1.4,
		1244 b.38.1.5,
		1245 b.38.1.6,
		1246 b.38.2.1,
		1247 b.38.3.1,
		1248 b.38.4.1,
		1249 b.38.5.1,
		1250 b.39.1.1,
		1251 b.4.1.1,
		1252 b.40.1.1,
		1253 b.40.10.1,
		1254 b.40.11.1,
		1255 b.40.12.1,
		1256 b.40.13.1,
		1257 b.40.14.1,
		1258 b.40.15.1,
		1259 b.40.16.1,
		1260 b.40.2.1,
		1261 b.40.2.2,
		1262 b.40.3.1,
		1263 b.40.3.2,
		1264 b.40.3.3,
		1265 b.40.4.1,
		1266 b.40.4.10,
		1267 b.40.4.11,
		1268 b.40.4.12,
		1269 b.40.4.13,
		1270 b.40.4.14,
		1271 b.40.4.15,
		1272 b.40.4.16,
		1273 b.40.4.2,
		1274 b.40.4.3,
		1275 b.40.4.4,
		1276 b.40.4.5,
		1277 b.40.4.6,
		1278 b.40.4.7,
		1279 b.40.4.8,
		1280 b.40.4.9,
		1281 b.40.5.1,
		1282 b.40.6.1,
		1283 b.40.6.2,
		1284 b.40.6.3,
		1285 b.40.7.1,
		1286 b.40.8.1,
		1287 b.40.9.1,
		1288 b.41.1.1,
		1289 b.41.1.2,
		1290 b.41.1.3,
		1291 b.41.1.4,
		1292 b.42.1.1,
		1293 b.42.1.2,
		1294 b.42.2.1,
		1295 b.42.2.2,
		1296 b.42.2.3,
		1297 b.42.3.1,
		1298 b.42.4.1,
		1299 b.42.4.2,
		1300 b.42.5.1,
		1301 b.42.5.2,
		1302 b.42.6.1,
		1303 b.42.7.1,
		1304 b.42.8.1,
		1305 b.43.2.1,
		1306 b.43.2.2,
		1307 b.43.3.1,
		1308 b.43.3.2,
		1309 b.43.3.3,
		1310 b.43.3.4,
		1311 b.43.3.5,
		1312 b.43.3.6,
		1313 b.43.4.1,
		1314 b.43.4.2,
		1315 b.43.4.3,
		1316 b.43.5.1,
		1317 b.43.5.2,
		1318 b.44.1.1,
		1319 b.44.2.1,
		1320 b.45.1.1,
		1321 b.45.1.2,
		1322 b.45.1.3,
		1323 b.45.1.4,
		1324 b.45.2.1,
		1325 b.45.2.2,
		1326 b.45.3.1,
		1327 b.46.1.1,
		1328 b.46.1.2,
		1329 b.47.1.1,
		1330 b.47.1.2,
		1331 b.47.1.3,
		1332 b.47.1.4,
		1333 b.48.1.1,
		1334 b.49.1.1,
		1335 b.49.2.2,
		1336 b.49.2.3,
		1337 b.49.3.1,
		1338 b.5.1.1,
		1339 b.50.1.1,
		1340 b.50.1.2,
		1341 b.50.1.3,
		1342 b.51.1.1,
		1343 b.52.1.1,
		1344 b.52.1.2,
		1345 b.52.1.3,
		1346 b.52.1.4,
		1347 b.52.2.1,
		1348 b.52.2.2,
		1349 b.52.2.3,
		1350 b.53.1.1,
		1351 b.53.1.2,
		1352 b.54.1.1,
		1353 b.55.1.1,
		1354 b.55.1.10,
		1355 b.55.1.11,
		1356 b.55.1.12,
		1357 b.55.1.13,
		1358 b.55.1.2,
		1359 b.55.1.3,
		1360 b.55.1.4,
		1361 b.55.1.5,
		1362 b.55.1.6,
		1363 b.55.1.7,
		1364 b.55.1.8,
		1365 b.55.1.9,
		1366 b.55.2.1,
		1367 b.56.1.1,
		1368 b.57.1.1,
		1369 b.58.1.1,
		1370 b.58.1.2,
		1371 b.59.1.1,
		1372 b.6.1.1,
		1373 b.6.1.2,
		1374 b.6.1.3,
		1375 b.6.1.4,
		1376 b.6.1.5,
		1377 b.6.1.6,
		1378 b.6.1.7,
		1379 b.6.2.1,
		1380 b.60.1.1,
		1381 b.60.1.2,
		1382 b.60.1.3,
		1383 b.60.1.4,
		1384 b.60.1.5,
		1385 b.60.1.6,
		1386 b.60.1.8,
		1387 b.60.1.9,
		1388 b.61.1.1,
		1389 b.61.2.1,
		1390 b.61.2.2,
		1391 b.61.3.1,
		1392 b.61.4.1,
		1393 b.61.5.1,
		1394 b.61.6.1,
		1395 b.61.8.1,
		1396 b.62.1.1,
		1397 b.62.1.2,
		1398 b.62.1.3,
		1399 b.62.1.4,
		1400 b.63.1.1,
		1401 b.64.1.1,
		1402 b.65.1.1,
		1403 b.66.1.1,
		1404 b.67.1.1,
		1405 b.67.2.1,
		1406 b.67.2.2,
		1407 b.67.2.3,
		1408 b.67.2.4,
		1409 b.67.2.5,
		1410 b.67.3.1,
		1411 b.68.1.1,
		1412 b.68.1.2,
		1413 b.68.10.1,
		1414 b.68.11.1,
		1415 b.68.2.1,
		1416 b.68.3.1,
		1417 b.68.4.1,
		1418 b.68.5.1,
		1419 b.68.6.1,
		1420 b.68.6.2,
		1421 b.68.6.3,
		1422 b.68.7.1,
		1423 b.68.8.1,
		1424 b.68.9.1,
		1425 b.69.1.1,
		1426 b.69.10.1,
		1427 b.69.11.1,
		1428 b.69.12.1,
		1429 b.69.13.1,
		1430 b.69.14.1,
		1431 b.69.2.1,
		1432 b.69.2.2,
		1433 b.69.2.3,
		1434 b.69.3.1,
		1435 b.69.4.1,
		1436 b.69.4.2,
		1437 b.69.5.1,
		1438 b.69.5.2,
		1439 b.69.6.1,
		1440 b.69.7.1,
		1441 b.69.7.2,
		1442 b.69.8.1,
		1443 b.69.9.1,
		1444 b.7.1.1,
		1445 b.7.1.2,
		1446 b.7.2.1,
		1447 b.7.3.1,
		1448 b.7.4.1,
		1449 b.7.5.1,
		1450 b.70.1.1,
		1451 b.70.2.1,
		1452 b.70.3.1,
		1453 b.71.1.1,
		1454 b.71.1.2,
		1455 b.71.1.3,
		1456 b.71.1.4,
		1457 b.71.1.5,
		1458 b.72.1.1,
		1459 b.72.2.1,
		1460 b.72.3.1,
		1461 b.73.1.1,
		1462 b.74.1.1,
		1463 b.75.1.1,
		1464 b.76.1.1,
		1465 b.76.2.1,
		1466 b.77.1.1,
		1467 b.77.2.1,
		1468 b.77.3.1,
		1469 b.78.1.1,
		1470 b.8.1.1,
		1471 b.8.1.2,
		1472 b.80.1.1,
		1473 b.80.1.10,
		1474 b.80.1.11,
		1475 b.80.1.2,
		1476 b.80.1.3,
		1477 b.80.1.4,
		1478 b.80.1.5,
		1479 b.80.1.6,
		1480 b.80.1.7,
		1481 b.80.1.8,
		1482 b.80.1.9,
		1483 b.80.2.1,
		1484 b.80.3.1,
		1485 b.80.4.1,
		1486 b.80.5.1,
		1487 b.80.6.1,
		1488 b.80.7.1,
		1489 b.80.8.1,
		1490 b.81.1.1,
		1491 b.81.1.2,
		1492 b.81.1.3,
		1493 b.81.1.4,
		1494 b.81.1.5,
		1495 b.81.1.6,
		1496 b.81.1.7,
		1497 b.81.1.8,
		1498 b.81.3.1,
		1499 b.81.4.1,
		1500 b.82.1.1,
		1501 b.82.1.10,
		1502 b.82.1.11,
		1503 b.82.1.12,
		1504 b.82.1.13,
		1505 b.82.1.14,
		1506 b.82.1.15,
		1507 b.82.1.16,
		1508 b.82.1.17,
		1509 b.82.1.18,
		1510 b.82.1.19,
		1511 b.82.1.2,
		1512 b.82.1.20,
		1513 b.82.1.21,
		1514 b.82.1.22,
		1515 b.82.1.23,
		1516 b.82.1.24,
		1517 b.82.1.3,
		1518 b.82.1.4,
		1519 b.82.1.5,
		1520 b.82.1.6,
		1521 b.82.1.7,
		1522 b.82.1.8,
		1523 b.82.1.9,
		1524 b.82.2.1,
		1525 b.82.2.10,
		1526 b.82.2.11,
		1527 b.82.2.12,
		1528 b.82.2.13,
		1529 b.82.2.2,
		1530 b.82.2.3,
		1531 b.82.2.4,
		1532 b.82.2.5,
		1533 b.82.2.6,
		1534 b.82.2.7,
		1535 b.82.2.8,
		1536 b.82.2.9,
		1537 b.82.3.1,
		1538 b.82.3.2,
		1539 b.82.3.3,
		1540 b.82.4.1,
		1541 b.82.5.1,
		1542 b.82.5.2,
		1543 b.82.6.1,
		1544 b.82.7.1,
		1545 b.83.1.1,
		1546 b.83.1.2,
		1547 b.84.1.1,
		1548 b.84.2.1,
		1549 b.84.2.2,
		1550 b.84.3.1,
		1551 b.84.3.2,
		1552 b.84.4.1,
		1553 b.84.4.2,
		1554 b.85.1.1,
		1555 b.85.2.1,
		1556 b.85.3.1,
		1557 b.85.4.1,
		1558 b.85.5.1,
		1559 b.85.6.1,
		1560 b.85.7.1,
		1561 b.85.7.2,
		1562 b.85.7.3,
		1563 b.86.1.1,
		1564 b.86.1.2,
		1565 b.87.1.1,
		1566 b.87.1.2,
		1567 b.88.1.1,
		1568 b.88.1.2,
		1569 b.88.1.3,
		1570 b.88.1.4,
		1571 b.89.1.1,
		1572 b.9.1.1,
		1573 b.90.1.1,
		1574 b.91.1.1,
		1575 b.92.1.1,
		1576 b.92.1.10,
		1577 b.92.1.11,
		1578 b.92.1.2,
		1579 b.92.1.3,
		1580 b.92.1.4,
		1581 b.92.1.5,
		1582 b.92.1.6,
		1583 b.92.1.7,
		1584 b.92.1.8,
		1585 b.92.1.9,
		1586 b.93.1.1,
		1587 b.94.1.1,
		1588 b.95.1.1,
		1589 b.96.1.1,
		1590 b.97.1.1,
		1591 b.97.1.2,
		1592 b.98.1.1,
		1593 c.1.1.1,
		1594 c.1.10.1,
		1595 c.1.10.2,
		1596 c.1.10.3,
		1597 c.1.10.4,
		1598 c.1.10.5,
		1599 c.1.10.6,
		1600 c.1.10.7,
		1601 c.1.10.8,
		1602 c.1.11.1,
		1603 c.1.11.2,
		1604 c.1.12.1,
		1605 c.1.12.2,
		1606 c.1.12.3,
		1607 c.1.12.5,
		1608 c.1.12.7,
		1609 c.1.12.8,
		1610 c.1.12.9,
		1611 c.1.13.1,
		1612 c.1.14.1,
		1613 c.1.15.1,
		1614 c.1.15.2,
		1615 c.1.15.3,
		1616 c.1.15.4,
		1617 c.1.15.5,
		1618 c.1.15.6,
		1619 c.1.15.7,
		1620 c.1.16.1,
		1621 c.1.16.2,
		1622 c.1.16.3,
		1623 c.1.16.4,
		1624 c.1.17.1,
		1625 c.1.17.2,
		1626 c.1.18.1,
		1627 c.1.18.2,
		1628 c.1.18.3,
		1629 c.1.19.1,
		1630 c.1.19.2,
		1631 c.1.19.3,
		1632 c.1.19.4,
		1633 c.1.2.1,
		1634 c.1.2.2,
		1635 c.1.2.3,
		1636 c.1.2.4,
		1637 c.1.2.5,
		1638 c.1.2.6,
		1639 c.1.20.1,
		1640 c.1.21.1,
		1641 c.1.21.2,
		1642 c.1.22.1,
		1643 c.1.22.2,
		1644 c.1.23.1,
		1645 c.1.23.2,
		1646 c.1.24.1,
		1647 c.1.25.1,
		1648 c.1.26.1,
		1649 c.1.27.1,
		1650 c.1.28.1,
		1651 c.1.28.2,
		1652 c.1.28.3,
		1653 c.1.29.1,
		1654 c.1.3.1,
		1655 c.1.30.1,
		1656 c.1.31.1,
		1657 c.1.32.1,
		1658 c.1.33.1,
		1659 c.1.4.1,
		1660 c.1.5.1,
		1661 c.1.6.1,
		1662 c.1.6.2,
		1663 c.1.7.1,
		1664 c.1.8.1,
		1665 c.1.8.10,
		1666 c.1.8.11,
		1667 c.1.8.12,
		1668 c.1.8.13,
		1669 c.1.8.14,
		1670 c.1.8.15,
		1671 c.1.8.3,
		1672 c.1.8.4,
		1673 c.1.8.5,
		1674 c.1.8.6,
		1675 c.1.8.7,
		1676 c.1.8.8,
		1677 c.1.8.9,
		1678 c.1.9.1,
		1679 c.1.9.10,
		1680 c.1.9.11,
		1681 c.1.9.12,
		1682 c.1.9.13,
		1683 c.1.9.14,
		1684 c.1.9.15,
		1685 c.1.9.16,
		1686 c.1.9.17,
		1687 c.1.9.18,
		1688 c.1.9.2,
		1689 c.1.9.3,
		1690 c.1.9.4,
		1691 c.1.9.5,
		1692 c.1.9.6,
		1693 c.1.9.7,
		1694 c.1.9.8,
		1695 c.1.9.9,
		1696 c.10.1.1,
		1697 c.10.1.2,
		1698 c.10.1.3,
		1699 c.10.2.1,
		1700 c.10.2.2,
		1701 c.10.2.3,
		1702 c.10.2.4,
		1703 c.10.2.5,
		1704 c.10.2.6,
		1705 c.10.2.7,
		1706 c.10.2.8,
		1707 c.10.3.1,
		1708 c.100.1.1,
		1709 c.101.1.1,
		1710 c.102.1.1,
		1711 c.103.1.1,
		1712 c.104.1.1,
		1713 c.105.1.1,
		1714 c.106.1.1,
		1715 c.107.1.1,
		1716 c.107.1.2,
		1717 c.108.1.1,
		1718 c.108.1.10,
		1719 c.108.1.11,
		1720 c.108.1.12,
		1721 c.108.1.13,
		1722 c.108.1.14,
		1723 c.108.1.15,
		1724 c.108.1.16,
		1725 c.108.1.17,
		1726 c.108.1.18,
		1727 c.108.1.19,
		1728 c.108.1.2,
		1729 c.108.1.20,
		1730 c.108.1.21,
		1731 c.108.1.22,
		1732 c.108.1.23,
		1733 c.108.1.24,
		1734 c.108.1.25,
		1735 c.108.1.3,
		1736 c.108.1.4,
		1737 c.108.1.5,
		1738 c.108.1.6,
		1739 c.108.1.7,
		1740 c.108.1.8,
		1741 c.108.1.9,
		1742 c.109.1.1,
		1743 c.110.1.1,
		1744 c.111.1.1,
		1745 c.111.1.2,
		1746 c.112.1.1,
		1747 c.113.1.1,
		1748 c.114.1.1,
		1749 c.114.1.2,
		1750 c.115.1.1,
		1751 c.116.1.1,
		1752 c.116.1.2,
		1753 c.116.1.3,
		1754 c.116.1.4,
		1755 c.116.1.5,
		1756 c.116.1.6,
		1757 c.116.1.7,
		1758 c.116.1.8,
		1759 c.117.1.1,
		1760 c.118.1.1,
		1761 c.119.1.1,
		1762 c.119.1.2,
		1763 c.12.1.1,
		1764 c.120.1.1,
		1765 c.120.1.2,
		1766 c.121.1.1,
		1767 c.122.1.1,
		1768 c.123.1.1,
		1769 c.124.1.1,
		1770 c.124.1.2,
		1771 c.124.1.3,
		1772 c.124.1.4,
		1773 c.124.1.5,
		1774 c.124.1.6,
		1775 c.124.1.7,
		1776 c.124.1.8,
		1777 c.125.1.1,
		1778 c.126.1.1,
		1779 c.127.1.1,
		1780 c.128.1.1,
		1781 c.129.1.1,
		1782 c.129.1.2,
		1783 c.13.1.1,
		1784 c.13.2.1,
		1785 c.13.2.2,
		1786 c.130.1.1,
		1787 c.131.1.1,
		1788 c.132.1.1,
		1789 c.133.1.1,
		1790 c.134.1.1,
		1791 c.135.1.1,
		1792 c.136.1.1,
		1793 c.138.1.1,
		1794 c.14.1.1,
		1795 c.14.1.2,
		1796 c.14.1.3,
		1797 c.14.1.4,
		1798 c.140.1.1,
		1799 c.140.1.2,
		1800 c.141.1.1,
		1801 c.142.1.1,
		1802 c.143.1.1,
		1803 c.144.1.1,
		1804 c.145.1.1,
		1805 c.146.1.1,
		1806 c.147.1.1,
		1807 c.148.1.1,
		1808 c.149.1.1,
		1809 c.15.1.1,
		1810 c.15.1.2,
		1811 c.15.1.3,
		1812 c.15.1.4,
		1813 c.15.1.5,
		1814 c.150.1.1,
		1815 c.150.1.3,
		1816 c.151.1.1,
		1817 c.152.1.1,
		1818 c.153.1.1,
		1819 c.154.1.1,
		1820 c.16.1.1,
		1821 c.17.1.1,
		1822 c.17.1.2,
		1823 c.18.1.1,
		1824 c.18.1.2,
		1825 c.18.1.3,
		1826 c.18.1.4,
		1827 c.19.1.1,
		1828 c.19.1.2,
		1829 c.19.1.3,
		1830 c.2.1.1,
		1831 c.2.1.11,
		1832 c.2.1.12,
		1833 c.2.1.13,
		1834 c.2.1.2,
		1835 c.2.1.3,
		1836 c.2.1.4,
		1837 c.2.1.5,
		1838 c.2.1.6,
		1839 c.2.1.7,
		1840 c.2.1.8,
		1841 c.2.1.9,
		1842 c.20.1.1,
		1843 c.21.1.1,
		1844 c.22.1.1,
		1845 c.23.1.1,
		1846 c.23.1.2,
		1847 c.23.1.3,
		1848 c.23.1.4,
		1849 c.23.1.5,
		1850 c.23.1.6,
		1851 c.23.1.7,
		1852 c.23.10.1,
		1853 c.23.10.2,
		1854 c.23.10.3,
		1855 c.23.10.4,
		1856 c.23.10.5,
		1857 c.23.10.6,
		1858 c.23.10.7,
		1859 c.23.10.8,
		1860 c.23.10.9,
		1861 c.23.11.1,
		1862 c.23.12.1,
		1863 c.23.12.2,
		1864 c.23.12.3,
		1865 c.23.13.1,
		1866 c.23.14.1,
		1867 c.23.14.2,
		1868 c.23.14.3,
		1869 c.23.15.1,
		1870 c.23.16.1,
		1871 c.23.16.2,
		1872 c.23.16.3,
		1873 c.23.16.4,
		1874 c.23.16.5,
		1875 c.23.16.6,
		1876 c.23.16.7,
		1877 c.23.16.8,
		1878 c.23.16.9,
		1879 c.23.17.1,
		1880 c.23.2.1,
		1881 c.23.3.1,
		1882 c.23.4.1,
		1883 c.23.5.1,
		1884 c.23.5.2,
		1885 c.23.5.3,
		1886 c.23.5.4,
		1887 c.23.5.5,
		1888 c.23.5.6,
		1889 c.23.5.7,
		1890 c.23.5.8,
		1891 c.23.6.1,
		1892 c.23.8.1,
		1893 c.24.1.1,
		1894 c.24.1.2,
		1895 c.24.1.3,
		1896 c.25.1.1,
		1897 c.25.1.2,
		1898 c.25.1.3,
		1899 c.25.1.4,
		1900 c.25.1.5,
		1901 c.26.1.1,
		1902 c.26.1.2,
		1903 c.26.1.3,
		1904 c.26.1.4,
		1905 c.26.1.5,
		1906 c.26.2.1,
		1907 c.26.2.2,
		1908 c.26.2.3,
		1909 c.26.2.4,
		1910 c.26.2.5,
		1911 c.26.2.6,
		1912 c.26.3.1,
		1913 c.27.1.1,
		1914 c.28.1.1,
		1915 c.3.1.1,
		1916 c.3.1.2,
		1917 c.3.1.3,
		1918 c.3.1.4,
		1919 c.3.1.5,
		1920 c.3.1.6,
		1921 c.3.1.7,
		1922 c.3.1.8,
		1923 c.30.1.1,
		1924 c.30.1.2,
		1925 c.30.1.3,
		1926 c.30.1.4,
		1927 c.30.1.5,
		1928 c.30.1.6,
		1929 c.30.1.7,
		1930 c.30.1.8,
		1931 c.31.1.1,
		1932 c.31.1.2,
		1933 c.31.1.3,
		1934 c.31.1.4,
		1935 c.31.1.5,
		1936 c.31.1.6,
		1937 c.32.1.1,
		1938 c.33.1.3,
		1939 c.34.1.1,
		1940 c.36.1.10,
		1941 c.36.1.11,
		1942 c.36.1.12,
		1943 c.36.1.5,
		1944 c.36.1.6,
		1945 c.36.1.7,
		1946 c.36.1.8,
		1947 c.36.1.9,
		1948 c.37.1.1,
		1949 c.37.1.10,
		1950 c.37.1.11,
		1951 c.37.1.12,
		1952 c.37.1.14,
		1953 c.37.1.15,
		1954 c.37.1.16,
		1955 c.37.1.17,
		1956 c.37.1.18,
		1957 c.37.1.19,
		1958 c.37.1.2,
		1959 c.37.1.20,
		1960 c.37.1.21,
		1961 c.37.1.22,
		1962 c.37.1.23,
		1963 c.37.1.24,
		1964 c.37.1.25,
		1965 c.37.1.3,
		1966 c.37.1.4,
		1967 c.37.1.5,
		1968 c.37.1.6,
		1969 c.37.1.7,
		1970 c.37.1.8,
		1971 c.37.1.9,
		1972 c.38.1.1,
		1973 c.39.1.1,
		1974 c.4.1.1,
		1975 c.4.1.2,
		1976 c.4.1.3,
		1977 c.40.1.1,
		1978 c.41.1.1,
		1979 c.41.1.2,
		1980 c.42.1.1,
		1981 c.42.1.2,
		1982 c.43.1.1,
		1983 c.43.1.2,
		1984 c.43.1.3,
		1985 c.44.1.1,
		1986 c.44.2.1,
		1987 c.44.2.2,
		1988 c.45.1.1,
		1989 c.45.1.2,
		1990 c.45.1.3,
		1991 c.45.1.4,
		1992 c.45.1.5,
		1993 c.46.1.1,
		1994 c.46.1.2,
		1995 c.46.1.3,
[truncated: 1,900 more rows]
