# Supplementary material for: Are Viruses Taxonomic Units? A Protein Domain and Loop-Centric Phylogenomic Assessment
Source: Viruses. 2024 Jun 30;16(7):1061. doi: 10.3390/v16071061 (PMC11281659; doi:10.3390/v16071061)
Supplement: Supplementary file 1 [file viruses-16-01061-s001.zip › Supplementary files/Table S1.xls]

## Sheet: Time of origin and f-values
SCOP ID	f-value (Archaea)	f-value (Bacteria)	f-value (Eukarya)	f-value (Viruses)	f-values (Cells)	SCOP ID	Time of origin (nd)
c.37.1.12	1	1	1	0.113005	1	c.37.1.12	0
c.37.1.19	1	1	1	0.249835	1	c.37.1.19	0.00429185
c.37.1.20	1	1	1	0.250331	1	c.37.1.20	0.00858369
c.37.1.8	1	1	1	0.053276	1	c.37.1.8	0.0128755
b.40.4.5	1	1	1	0.00777631	1	b.40.4.5	0.0171674
c.37.1.10	1	0.999423	1	0.051456	0.99952	c.37.1.10	0.0257511
c.37.1.11	1	1	1	0.196228	1	c.37.1.11	0.0257511
c.3.1.5	1	0.999423	1	0.00612177	0.99952	c.3.1.5	0.0300429
a.118.8.1	0.942446	0.965975	1	0.00463269	0.967835	a.118.8.1	0.0343348
d.108.1.1	1	0.980969	1	0.0264725	0.984157	d.108.1.1	0.0343348
a.30.2.1	0.640288	0.961361	0.514286	0.000330907	0.894863	a.30.2.1	0.0386266
c.2.1.2	1	0.986736	1	0.0158835	0.988958	c.2.1.2	0.0386266
c.2.1.6	1	0.99308	1	0.00711449	0.994239	c.2.1.6	0.0386266
c.2.1.3	1	0.999423	1	0.00264725	0.99952	c.2.1.3	0.0429185
c.23.1.1	0.697842	0.964245	0.647619	0.000330907	0.914546	c.23.1.1	0.0429185
c.3.1.2	0.978417	0.952134	0.985714	0.0049636	0.957273	c.3.1.2	0.0429185
c.94.1.1	1	0.997116	0.909524	0.00595632	0.988478	c.94.1.1	0.0429185
d.122.1.3	0.690647	0.963091	0.57619	0.00330907	0.905905	d.122.1.3	0.0429185
f.39.1.1	0.992806	0.94579	1	0.00181999	0.954393	f.39.1.1	0.0429185
f.58.1.1	1	0.980969	0.142857	0.000330907	0.897744	f.58.1.1	0.0429185
c.95.1.1	1	0.960784	0.990476	0	0.966395	c.95.1.1	0.0472103
e.23.1.1	0.848921	0.921569	1	0	0.924628	e.23.1.1	0.0472103
f.38.1.1	0.992806	0.967128	1	0.00165453	0.972156	f.38.1.1	0.0472103
f.38.1.2	0.978417	0.979239	1	0.00099272	0.981277	f.38.1.2	0.0472103
c.67.1.4	1	0.990773	1	0.00645268	0.992319	c.67.1.4	0.0515021
c.23.16.1	1	0.99481	1	0.00579087	0.995679	c.23.16.1	0.055794
c.47.1.10	0.94964	0.969435	1	0.00281271	0.971195	c.47.1.10	0.055794
c.68.1.1	1	0.957901	0.990476	0.0190271	0.963994	c.68.1.1	0.055794
c.87.1.8	1	0.959054	1	0.0135672	0.965915	c.87.1.8	0.055794
f.35.1.1	0.978417	0.946367	0.928571	0	0.946711	f.35.1.1	0.055794
d.37.1.1	1	0.998847	0.980952	0	0.99712	d.37.1.1	0.0600858
c.26.1.1	1	1	1	0.00181999	1	c.26.1.1	0.0686695
d.104.1.1	1	1	1	0.00181999	1	d.104.1.1	0.0686695
b.43.3.1	1	1	1	0.00165453	1	b.43.3.1	0.0729614
c.37.1.1	1	0.999423	1	0.149404	0.99952	c.37.1.1	0.0772532
c.55.1.1	0.741007	1	1	0.0099272	0.982717	c.55.1.1	0.0772532
d.58.11.1	1	1	1	0	1	d.58.11.1	0.0772532
f.37.1.1	0.561151	0.989619	1	0.000330907	0.962074	f.37.1.1	0.0772532
c.47.1.1	0.992806	0.999423	1	0.106717	0.99904	c.47.1.1	0.0815451
c.55.3.5	0.992806	0.99827	1	0.253805	0.99808	c.55.3.5	0.0815451
c.84.1.1	1	0.986159	1	0.000165453	0.988478	c.84.1.1	0.0858369
a.27.1.1	1	1	1	0.000827267	1	a.27.1.1	0.0901288
c.26.2.1	1	0.999423	1	0.0150563	0.99952	c.26.2.1	0.0901288
c.61.1.1	1	0.991349	0.990476	0.00545996	0.991839	c.61.1.1	0.0901288
a.211.1.1	1	0.997116	0.947619	0.0256453	0.992319	a.211.1.1	0.0944206
c.1.28.3	1	0.951557	0.9	0.0258107	0.949592	c.1.28.3	0.0944206
c.2.1.7	1	0.993656	1	0.000827267	0.994719	c.2.1.7	0.0944206
c.30.1.1	0.978417	0.958478	0.980952	0.000165453	0.962074	c.30.1.1	0.0944206
d.142.1.2	1	0.961361	0.980952	0.000330907	0.965915	d.142.1.2	0.0944206
c.79.1.1	1	0.939446	0.9	0.00413633	0.93951	c.79.1.1	0.103004
c.1.4.1	1	0.985006	1	0	0.987518	c.1.4.1	0.107296
c.56.5.4	1	0.986159	0.980952	0.00347452	0.986558	c.56.5.4	0.107296
c.67.1.1	1	0.959631	0.971429	0.000165453	0.963514	c.67.1.1	0.107296
c.67.1.3	1	0.998847	1	0.00115817	0.99904	c.67.1.3	0.107296
b.84.1.1	0.94964	0.982122	0.980952	0	0.979837	b.84.1.1	0.111588
c.2.1.4	1	0.946367	0.980952	0.00148908	0.953433	c.2.1.4	0.111588
c.1.10.1	1	0.987889	1	0.00976175	0.989918	c.1.10.1	0.11588
d.113.1.1	0.690647	0.955017	0.980952	0.0387161	0.93999	d.113.1.1	0.11588
c.108.1.6	0.841727	0.955594	0.933333	0.00909993	0.945751	c.108.1.6	0.124464
c.82.1.1	0.769784	0.958478	0.9	0	0.93999	c.82.1.1	0.124464
c.93.1.1	0.690647	0.930219	0.652381	0.00165453	0.886222	c.93.1.1	0.124464
a.4.5.28	0.992806	0.897347	0.7	0.00761085	0.883821	a.4.5.28	0.128755
b.35.1.2	0.733813	0.897347	0.914286	0.00099272	0.888142	b.35.1.2	0.128755
c.2.1.1	0.733813	0.905421	0.914286	0.000827267	0.894863	c.2.1.1	0.128755
c.69.1.12	0.453237	0.875433	1	0.0107545	0.859818	c.69.1.12	0.128755
c.72.1.1	1	0.935986	0.914286	0.00099272	0.93807	c.72.1.1	0.128755
d.87.1.1	0.985612	0.961938	0.980952	0	0.965434	d.87.1.1	0.133047
a.35.1.3	0.978417	0.948097	0.0761905	0.0812376	0.862218	a.35.1.3	0.137339
c.1.7.1	0.848921	0.863322	0.995238	0.000165453	0.87566	c.1.7.1	0.137339
c.23.12.1	0.992806	0.915802	0.890476	0.000661813	0.918387	c.23.12.1	0.137339
c.55.1.4	0.467626	0.837947	0.961905	0	0.825732	c.55.1.4	0.137339
c.62.1.1	0.863309	0.835063	1	0.0254798	0.853577	c.62.1.1	0.137339
c.66.1.43	0.964029	0.913495	1	0.0107545	0.925588	c.66.1.43	0.137339
d.127.1.1	1	1	1	0	1	d.127.1.1	0.137339
d.144.1.7	0.935252	0.94579	1	0.060225	0.950552	d.144.1.7	0.137339
d.163.1.1	0.964029	0.967705	0.290476	0.121277	0.899184	d.163.1.1	0.137339
d.58.19.1	0.892086	0.959054	0.890476	0	0.947672	d.58.19.1	0.137339
d.81.1.5	0.697842	0.89331	0.995238	0.00231635	0.890542	d.81.1.5	0.137339
e.3.1.1	0.266187	0.974048	0.82381	0.0259762	0.911666	e.3.1.1	0.137339
a.177.1.1	0	0.999423	0.285714	0.0203508	0.860778	a.177.1.1	0.141631
a.4.13.2	0.582734	0.998847	0.338095	0.0292852	0.904465	a.4.13.2	0.141631
c.1.8.1	0.482014	0.83218	0.871429	0.000165453	0.81277	c.1.8.1	0.141631
c.66.1.41	0.985612	0.910611	1	0.00810721	0.924628	c.66.1.41	0.141631
a.4.5.5	0.956835	0.886967	0.171429	0.00215089	0.819491	a.4.5.5	0.145923
b.1.18.2	0.323741	0.754902	0.885714	0.0102581	0.739318	b.1.18.2	0.145923
b.71.1.1	0.381295	0.767013	0.852381	0	0.74988	b.71.1.1	0.145923
c.26.2.4	1	0.873702	0.457143	0	0.840134	c.26.2.4	0.145923
c.51.1.1	1	1	1	0.000330907	1	c.51.1.1	0.145923
c.55.3.2	0.316547	0.747405	0.757143	0.0167108	0.719635	c.55.3.2	0.145923
d.110.2.1	0.553957	0.852941	0.97619	0.000661813	0.845415	d.110.2.1	0.145923
d.110.3.2	0.633094	0.83391	0.771429	0	0.81421	d.110.3.2	0.145923
d.14.1.1	1	1	1	0	1	d.14.1.1	0.145923
d.58.17.1	0.856115	0.89158	0.9	0	0.890062	d.58.17.1	0.145923
c.108.1.7	0.978417	0.94925	1	0.00430179	0.956313	c.108.1.7	0.150215
c.46.1.3	0.57554	0.870819	0.790476	0.00181999	0.843015	c.46.1.3	0.150215
d.153.1.1	1	0.952134	1	0.00943084	0.960154	d.153.1.1	0.150215
d.32.1.2	0.345324	0.733564	0.590476	0.000330907	0.693231	d.32.1.2	0.150215
d.7.1.1	0.0431655	0.836794	0.738095	0.0236598	0.773884	d.7.1.1	0.150215
d.81.1.1	1	0.998847	0.995238	0.000165453	0.99856	d.81.1.1	0.150215
a.100.1.3	0.388489	0.67301	0.77619	0	0.664426	a.100.1.3	0.154506
a.35.1.2	0.640288	0.855248	0.047619	0.0804103	0.759482	a.35.1.2	0.154506
a.6.1.3	0.28777	0.915225	0.0190476	0.0117472	0.783005	a.6.1.3	0.154506
b.82.7.1	0.913669	0.94752	1	0.000330907	0.950552	b.82.7.1	0.154506
c.73.1.3	1	0.998847	0.895238	0	0.988478	c.73.1.3	0.154506
d.139.1.1	1	0.929066	0.938095	0.00579087	0.93471	d.139.1.1	0.154506
d.79.4.1	1	0.929066	0.938095	0.00579087	0.93471	d.79.4.1	0.154506
f.33.1.1	0.913669	0.94752	1	0.00099272	0.950552	f.33.1.1	0.154506
a.274.1.1	0.359712	0.88639	0.0809524	0	0.770043	a.274.1.1	0.158798
a.35.1.5	0.129496	0.722607	0.0333333	0.00628723	0.613538	a.35.1.5	0.158798
c.14.1.3	0.697842	0.831027	0.97619	0.00512905	0.836774	c.14.1.3	0.158798
c.55.1.10	0.791367	0.846597	0.542857	0.00049636	0.81229	c.55.1.10	0.158798
a.29.3.1	0.359712	0.731834	0.82381	0	0.716275	a.29.3.1	0.16309
a.4.6.1	0	0.93887	0.0238095	0.00049636	0.783965	a.4.6.1	0.16309
c.26.1.3	1	0.989043	0.97619	0.017869	0.988478	c.26.1.3	0.16309
d.14.1.10	0.94964	0.99827	0.938095	0.00099272	0.988958	d.14.1.10	0.16309
e.6.1.1	0.359712	0.741061	0.82381	0	0.723956	e.6.1.1	0.16309
a.4.6.2	0.158273	0.858708	0.0285714	0.00545996	0.728277	a.4.6.2	0.167382
c.55.1.9	0.834532	0.99827	0.995238	0.000661813	0.987038	c.55.1.9	0.167382
c.116.1.1	0.935252	0.997116	0.961905	0	0.989438	c.116.1.1	0.171674
a.127.1.1	0.985612	0.976932	0.97619	0.000165453	0.977436	a.127.1.1	0.175966
a.4.1.8	0.0359712	0.823529	0.114286	0.000165453	0.699472	a.4.1.8	0.175966
a.4.5.37	0.223022	0.882353	0.0619048	0.000165453	0.755641	a.4.5.37	0.175966
a.4.5.6	0.381295	0.860438	0.2	0.00115817	0.761882	a.4.5.6	0.175966
b.36.1.4	0.805755	0.961938	0.947619	0.000661813	0.950072	b.36.1.4	0.175966
c.1.6.1	0.733813	0.955017	0.938095	0.0024818	0.93855	c.1.6.1	0.175966
c.48.1.2	0.985612	0.964821	0.995238	0	0.969275	c.48.1.2	0.175966
c.68.1.13	0.870504	0.920415	0.995238	0.00678359	0.924628	c.68.1.13	0.175966
a.121.1.1	0.489209	0.843137	0.0238095	0	0.736918	a.121.1.1	0.180258
a.25.1.1	0.978417	0.95098	0.809524	0.00711449	0.93855	a.25.1.1	0.180258
a.4.1.9	0.661871	0.911765	0.0952381	0.00694904	0.81277	a.4.1.9	0.180258
d.265.1.3	0.028777	0.999423	1	0	0.93471	d.265.1.3	0.180258
d.52.3.1	1	1	1	0	1	d.52.3.1	0.180258
e.11.1.1	0.510791	0.999423	0.995238	0.033587	0.966395	e.11.1.1	0.180258
c.2.1.9	0.992806	0.942907	0.67619	0	0.919347	c.2.1.9	0.184549
c.59.1.1	0.057554	0.962514	0.433333	0	0.848776	c.59.1.1	0.184549
c.6.3.1	0.964029	0.977509	0.533333	0.0114163	0.931829	c.6.3.1	0.184549
c.72.2.1	0.302158	0.962514	0.271429	0	0.848776	c.72.2.1	0.184549
c.90.1.1	1	0.983276	1	0	0.986078	c.90.1.1	0.184549
d.286.1.1	0.928058	0.920415	0.147619	0	0.843015	d.286.1.1	0.184549
d.90.1.1	0.899281	0.908304	0.790476	0	0.895823	d.90.1.1	0.184549
a.1.2.1	0.978417	0.911188	0.966667	0	0.921267	a.1.2.1	0.188841
c.65.1.1	0.453237	0.990773	0.938095	0.000661813	0.949592	c.65.1.1	0.188841
d.142.1.1	0.402878	0.968281	0.847619	0.00430179	0.918387	d.142.1.1	0.188841
c.1.28.1	1	0.912341	0.933333	0.00181999	0.920307	c.1.28.1	0.193133
c.3.1.4	0.942446	0.927336	0.971429	0	0.932789	c.3.1.4	0.193133
c.36.1.10	0.323741	0.976355	0.97619	0.000165453	0.932789	c.36.1.10	0.193133
c.36.1.6	0.316547	0.977509	0.97619	0	0.933269	c.36.1.6	0.193133
d.129.2.1	1	0.983276	1	0.000165453	0.986078	d.129.2.1	0.193133
d.15.4.2	0.906475	0.885813	0.97619	0	0.896303	d.15.4.2	0.193133
d.66.1.2	1	0.998847	1	0	0.99904	d.66.1.2	0.193133
e.7.1.1	0.964029	0.860438	0.9	0	0.871339	e.7.1.1	0.193133
c.1.28.2	1	0.946943	0.990476	0.00181999	0.954873	c.1.28.2	0.197425
c.56.2.1	1	0.956747	0.980952	0.000827267	0.962074	c.56.2.1	0.197425
c.68.1.6	0.992806	0.942907	0.861905	0.00181999	0.93807	c.68.1.6	0.197425
d.157.1.2	0.956835	0.899077	0.995238	0.000827267	0.912626	d.157.1.2	0.197425
d.43.2.1	0.971223	0.915225	0.980952	0.0190271	0.925588	d.43.2.1	0.197425
d.58.1.5	1	0.864475	0.809524	0.00049636	0.867979	d.58.1.5	0.197425
c.1.5.1	0.726619	0.965975	0.980952	0.00115817	0.951512	c.1.5.1	0.201717
c.117.1.1	0.76259	0.905421	0.97619	0	0.903024	c.117.1.1	0.201717
c.95.1.2	1	0.910035	0.961905	0	0.921267	c.95.1.2	0.201717
d.101.1.1	0.654676	0.937716	1	0	0.925108	d.101.1.1	0.201717
d.14.1.4	0.654676	0.937716	1	0	0.925108	d.14.1.4	0.201717
d.38.1.5	0.733813	0.77451	0.938095	0	0.788286	d.38.1.5	0.201717
b.51.1.1	1	0.998847	1	0.000661813	0.99904	b.51.1.1	0.206009
d.130.1.1	0.0503597	0.978085	0.980952	0	0.916467	d.130.1.1	0.206009
d.151.1.1	0.604317	0.912341	1	0.00314361	0.900624	d.151.1.1	0.206009
b.40.4.1	1	1	1	0.00049636	1	b.40.4.1	0.2103
b.45.1.1	0.640288	0.852364	0.938095	0.00115817	0.846855	b.45.1.1	0.2103
b.84.2.1	0.956835	0.952134	0.947619	0	0.951992	b.84.2.1	0.2103
c.46.1.2	0.553957	0.796424	0.961905	0.000165453	0.796928	c.46.1.2	0.2103
c.55.2.1	0.928058	0.971742	1	0	0.971675	c.55.2.1	0.2103
c.97.1.2	0.661871	0.979815	1	0.0504633	0.960634	c.97.1.2	0.2103
d.14.1.5	1	0.965398	0.995238	0.000165453	0.970715	d.14.1.5	0.2103
d.144.1.6	0.294964	0.824106	0.747619	0.00446724	0.781085	d.144.1.6	0.2103
d.145.1.1	0.52518	0.784314	0.885714	0.00115817	0.777244	d.145.1.1	0.2103
a.2.3.1	0.561151	0.995963	1	0.030278	0.967355	a.2.3.1	0.214592
b.4.1.1	0.553957	0.993656	1	0.00181999	0.964954	b.4.1.1	0.214592
b.43.4.2	0.913669	0.878316	0.97619	0	0.890542	b.43.4.2	0.214592
b.47.1.1	0.453237	0.968281	0.947619	0.0226671	0.931829	b.47.1.1	0.214592
b.92.1.3	0.971223	0.893887	0.852381	0.000827267	0.894863	b.92.1.3	0.214592
c.112.1.1	0.00719424	0.99308	1	0.00049636	0.927988	c.112.1.1	0.214592
c.13.2.1	0.215827	0.805075	0.914286	0	0.776764	c.13.2.1	0.214592
c.14.1.4	0.640288	0.941753	0.947619	0	0.922228	c.14.1.4	0.214592
c.60.1.1	0.417266	0.917532	0.980952	0.00347452	0.890542	c.60.1.1	0.214592
d.122.1.2	1	0.999423	1	0.0377234	0.99952	d.122.1.2	0.214592
d.14.1.3	1	0.999423	1	0.0327598	0.99952	d.14.1.3	0.214592
d.38.1.1	0.539568	0.859285	0.933333	0	0.845415	d.38.1.1	0.214592
d.54.1.1	1	0.987889	1	0.000165453	0.989918	d.54.1.1	0.214592
a.100.1.1	0.402878	0.806228	0.995238	0.00430179	0.798368	a.100.1.1	0.218884
d.128.1.1	1	0.939446	0.952381	0.00049636	0.944791	d.128.1.1	0.218884
d.15.9.1	0.985612	0.847174	0.933333	0.00049636	0.865098	d.15.9.1	0.218884
d.16.1.3	0.446043	0.741638	0.947619	0	0.742679	d.16.1.3	0.218884
a.118.18.1	0.18705	0.65917	1	0.000827267	0.662026	a.118.18.1	0.223176
b.82.3.2	0.0431655	0.88812	1	0	0.843015	b.82.3.2	0.223176
c.23.16.2	0.820144	0.845444	0.952381	0.000165453	0.854537	c.23.16.2	0.223176
c.33.1.3	0.769784	0.829296	0.942857	0.000330907	0.836774	c.33.1.3	0.223176
d.185.1.1	0.0431655	0.896194	1	0.00794176	0.849736	d.185.1.1	0.223176
d.26.1.1	1	0.997693	1	0	0.99808	d.26.1.1	0.223176
d.79.1.1	0.553957	0.888697	0.885714	0.00115817	0.866059	d.79.1.1	0.223176
c.1.9.6	0.992806	0.854095	0.871429	0	0.865098	c.1.9.6	0.227468
c.37.1.2	0.496403	0.934256	0.952381	0.0143944	0.906865	c.37.1.2	0.227468
d.52.9.1	0.935252	0.89331	0.928571	0	0.899664	d.52.9.1	0.227468
e.17.1.1	0.661871	0.910611	0.938095	0.000827267	0.896783	e.17.1.1	0.227468
f.59.1.1	0.935252	0.925606	0.966667	0.000165453	0.930389	f.59.1.1	0.227468
b.49.2.3	0.705036	0.905421	0.938095	0.00231635	0.895343	b.49.2.3	0.23176
c.1.11.2	0.366906	0.712226	0.642857	0	0.682189	c.1.11.2	0.23176
d.177.1.1	0.863309	0.756632	0.880952	0	0.776284	d.177.1.1	0.23176
d.81.1.3	0.964029	0.957324	0.938095	0.000165453	0.955833	d.81.1.3	0.23176
a.7.3.1	0.848921	0.84083	0.971429	0	0.854537	a.7.3.1	0.236052
c.74.1.1	0.877698	0.722607	0.880952	0.000165453	0.74892	c.74.1.1	0.236052
c.80.1.3	0.776978	0.881776	0.614286	0.00264725	0.847816	c.80.1.3	0.236052
d.159.1.11	0.841727	0.795848	0.9	0.0138981	0.80941	d.159.1.11	0.236052
d.168.1.1	0.848921	0.892734	0.952381	0	0.895823	d.168.1.1	0.236052
b.82.1.9	0.863309	0.83737	0.371429	0.0024818	0.792127	b.82.1.9	0.240343
f.49.1.1	0.374101	0.753749	0.447619	0	0.697552	f.49.1.1	0.240343
a.103.1.1	0.568345	0.813149	0.97619	0	0.81325	a.103.1.1	0.244635
b.40.6.3	0.899281	0.848328	0.0238095	0	0.768603	b.40.6.3	0.244635
b.52.2.2	0.942446	0.705882	0.0619048	0	0.656745	b.52.2.2	0.244635
c.1.10.5	0.964029	0.877163	0.866667	0.000165453	0.881901	c.1.10.5	0.244635
c.2.1.8	1	0.837947	0.97619	0	0.862698	c.2.1.8	0.244635
c.23.4.1	0.985612	0.782007	0.97619	0	0.81517	c.23.4.1	0.244635
c.68.1.17	0.705036	0.738754	0.866667	0.00893448	0.7494	c.68.1.17	0.244635
c.76.1.2	0.47482	0.724337	0.804762	0.000165453	0.715795	c.76.1.2	0.244635
c.77.1.1	0.841727	0.869089	0.97619	0	0.87806	c.77.1.1	0.244635
c.81.1.1	0.942446	0.789504	0.761905	0	0.796928	c.81.1.1	0.244635
d.136.1.1	0.741007	0.791234	0.990476	0.00694904	0.807969	d.136.1.1	0.244635
d.142.1.4	0.697842	0.757785	0.97619	0	0.775804	d.142.1.4	0.244635
d.160.1.2	0.589928	0.811419	0.866667	0.00115817	0.802208	d.160.1.2	0.244635
d.3.1.4	0.791367	0.665513	0.938095	0.000165453	0.701392	d.3.1.4	0.244635
d.58.18.3	0.856115	0.833333	0.852381	0	0.836774	d.58.18.3	0.244635
b.33.1.1	0.446043	0.701845	0.97619	0.000661813	0.712434	b.33.1.1	0.248927
c.1.2.4	0.94964	0.845444	0.72381	0	0.840134	c.1.2.4	0.248927
c.31.1.3	0.805755	0.879469	0.933333	0.00165453	0.879981	c.31.1.3	0.248927
c.58.1.3	0.654676	0.820069	0.880952	0	0.81517	c.58.1.3	0.248927
c.8.2.1	0.841727	0.879469	0.97619	0	0.886702	c.8.2.1	0.248927
c.83.1.1	0.841727	0.879469	0.97619	0	0.886702	c.83.1.1	0.248927
d.134.1.1	0.597122	0.854095	0.580952	0.000165453	0.80941	d.134.1.1	0.248927
d.58.18.6	0.899281	0.860438	0.490476	0	0.825732	d.58.18.6	0.248927
d.58.32.1	0.330935	0.576125	0.847619	0	0.587134	d.58.32.1	0.248927
d.58.36.1	0.568345	0.65917	0.490476	0.000330907	0.636102	d.58.36.1	0.248927
d.58.6.1	0.985612	0.858131	0.995238	0.000827267	0.880461	d.58.6.1	0.248927
d.81.1.2	0.956835	0.878316	0.87619	0	0.883341	d.81.1.2	0.248927
a.4.5.32	1	0.858708	0.690476	0.00512905	0.851176	a.4.5.32	0.253219
a.60.2.5	0.920863	0.746251	0.980952	0.000827267	0.781565	a.60.2.5	0.253219
a.78.1.1	0.0791367	0.695502	0.0142857	0	0.585694	a.78.1.1	0.253219
b.81.1.5	0.863309	0.749712	0.880952	0.00198544	0.770523	b.81.1.5	0.253219
c.111.1.1	0.928058	0.854671	1	0.000661813	0.87422	c.111.1.1	0.253219
c.36.1.5	0.841727	0.901961	0.938095	0.00165453	0.901584	c.36.1.5	0.253219
c.36.1.9	1	0.908881	0.938095	0.00215089	0.917907	c.36.1.9	0.253219
c.76.1.3	0.985612	0.668973	0.87619	0	0.710994	c.76.1.3	0.253219
d.58.4.2	1	0.695502	0.0380952	0	0.649544	d.58.4.2	0.253219
a.4.5.33	0.805755	0.597463	0.3	0.00281271	0.581373	a.4.5.33	0.257511
c.1.23.1	0.323741	0.798155	0.871429	0.000165453	0.773884	c.1.23.1	0.257511
d.110.2.2	0.179856	0.621684	0.0571429	0	0.535286	d.110.2.2	0.257511
d.210.1.1	0.791367	0.853518	0.847619	0	0.848776	d.210.1.1	0.261803
c.113.1.1	0.791367	0.827566	0.904762	0	0.832933	c.113.1.1	0.266094
c.73.1.2	0.892086	0.822376	0.72381	0	0.817091	c.73.1.2	0.266094
a.100.1.12	0.748201	0.83391	0.461905	0	0.790687	a.100.1.12	0.270386
b.80.4.1	0.719424	0.708189	0.609524	0	0.698992	b.80.4.1	0.270386
b.81.1.6	0.467626	0.78143	0.333333	0.000330907	0.715314	b.81.1.6	0.270386
c.1.2.1	0.848921	0.83045	0.561905	0	0.804609	c.1.2.1	0.270386
c.58.1.5	0.834532	0.899077	0.485714	0	0.853096	c.58.1.5	0.270386
d.50.2.1	0.776978	0.796424	0.890476	0	0.804609	d.50.2.1	0.270386
f.44.1.1	0.719424	0.742791	0.847619	0	0.7518	f.44.1.1	0.270386
a.100.1.4	0.834532	0.805652	0.72381	0.00264725	0.799328	a.100.1.4	0.274678
c.1.10.3	0.798561	0.809112	0.909524	0	0.818531	c.1.10.3	0.274678
c.26.3.1	0.820144	0.805075	0.72381	0.00115817	0.797888	c.26.3.1	0.274678
d.14.1.9	0.827338	0.814879	0.47619	0	0.781565	d.14.1.9	0.274678
d.258.1.1	0.841727	0.89331	0.542857	0.00049636	0.854537	d.258.1.1	0.274678
d.96.1.2	0.920863	0.632641	0.433333	0.00479815	0.631781	d.96.1.2	0.274678
a.204.1.2	0.611511	0.771626	0.495238	0.0509596	0.733077	a.204.1.2	0.27897
c.1.22.1	0.352518	0.77451	0.895238	0	0.758521	c.1.22.1	0.27897
c.3.1.8	0.906475	0.765859	0.614286	0.000165453	0.759962	c.3.1.8	0.27897
c.82.1.2	0.834532	0.811419	0.485714	0	0.780125	c.82.1.2	0.27897
c.87.1.3	0.719424	0.784314	0.590476	0.000330907	0.760442	c.87.1.3	0.27897
d.154.1.2	0.453237	0.646482	0.5	0.000165453	0.618819	d.154.1.2	0.27897
d.161.1.1	0.820144	0.852941	0.547619	0.00115817	0.819971	d.161.1.1	0.27897
d.270.1.1	0.748201	0.77278	0.490476	0	0.742679	d.270.1.1	0.27897
d.58.18.1	0.676259	0.837947	0.52381	0	0.795487	d.58.18.1	0.27897
d.58.18.7	0.568345	0.637832	0.32381	0	0.601536	d.58.18.7	0.27897
e.22.1.1	0.194245	0.878893	0.62381	0.000661813	0.807489	e.22.1.1	0.27897
a.100.1.2	0.776978	0.811995	0.485714	0	0.776764	a.100.1.2	0.283262
a.204.1.4	0.791367	0.788351	0.480952	0.00976175	0.757561	a.204.1.4	0.283262
b.168.1.1	0.827338	0.816032	0.480952	0	0.783005	b.168.1.1	0.283262
c.1.22.2	0.834532	0.616494	0.504762	0	0.619779	c.1.22.2	0.283262
c.53.2.1	0.482014	0.744521	0.590476	0.00049636	0.711474	c.53.2.1	0.283262
c.57.1.1	0.978417	0.730104	0.733333	0	0.747	c.57.1.1	0.283262
d.328.1.1	0.496403	0.787197	0.509524	0.000330907	0.739798	d.328.1.1	0.283262
d.58.10.1	0.971223	0.644175	0.761905	0	0.677868	d.58.10.1	0.283262
d.58.21.1	0.956835	0.71511	0.747619	0	0.734518	d.58.21.1	0.283262
d.61.1.2	0.992806	0.566897	0.719048	0.0147253	0.610658	d.61.1.2	0.283262
f.17.3.1	0.52518	0.790657	0.57619	0	0.75132	f.17.3.1	0.283262
b.85.6.1	0.956835	0.705882	0.728571	0	0.724916	b.85.6.1	0.287554
c.106.1.1	0.81295	0.607266	0.457143	0	0.605857	c.106.1.1	0.287554
c.47.1.21	0.179856	0.60323	0.809524	0	0.595775	c.47.1.21	0.287554
c.55.1.5	0.791367	0.609573	0.77619	0.00215089	0.638502	c.55.1.5	0.287554
c.68.1.20	0.589928	0.6609	0.4	0	0.629861	c.68.1.20	0.287554
c.68.1.8	0.884892	0.649366	0.157143	0.000330907	0.615458	c.68.1.8	0.287554
c.8.2.2	0.76259	0.810265	0.490476	0	0.774844	c.8.2.2	0.287554
c.92.1.1	0.122302	0.746828	0.938095	0	0.724436	c.92.1.1	0.287554
d.21.1.1	0.438849	0.851788	0.285714	0	0.767163	d.21.1.1	0.287554
d.334.1.1	0.76259	0.809689	0.490476	0	0.774364	d.334.1.1	0.287554
d.58.1.1	0.935252	0.67128	0.919048	0.000330907	0.713874	d.58.1.1	0.287554
e.19.1.2	1	0.628028	0.790476	0	0.669227	e.19.1.2	0.287554
e.22.1.2	1	0.734717	0.552381	0	0.734037	e.22.1.2	0.287554
a.1.2.2	0.661871	0.757209	0.866667	0	0.761882	a.1.2.2	0.291845
a.29.12.1	0.258993	0.621107	0.804762	0	0.615458	a.29.12.1	0.291845
a.96.1.3	0.690647	0.530565	0.980952	0.00115817	0.586654	a.96.1.3	0.291845
b.103.1.1	0.964029	0.717993	0.733333	0	0.735958	b.103.1.1	0.291845
b.58.1.2	0.201439	0.591119	0.714286	0	0.577532	b.58.1.2	0.291845
b.92.1.4	0.848921	0.489043	0.6	0	0.524244	b.92.1.4	0.291845
c.1.23.2	0.165468	0.621684	0.895238	0.00115817	0.618819	c.1.23.2	0.291845
c.1.9.9	1	0.589965	0.814286	0.00099272	0.639942	c.1.9.9	0.291845
c.145.1.1	0.827338	0.678777	0.27619	0	0.648104	c.145.1.1	0.291845
c.4.1.1	0.647482	0.816032	0.995238	0.000330907	0.822852	c.4.1.1	0.291845
c.42.1.1	0.964029	0.595732	0.919048	0.000165453	0.652904	c.42.1.1	0.291845
c.57.1.2	0.971223	0.822953	0.838095	0	0.834373	c.57.1.2	0.291845
c.66.1.22	0.841727	0.594579	0.804762	0.00115817	0.632261	c.66.1.22	0.291845
c.8.1.1	0.964029	0.696655	0.352381	0.000330907	0.679789	c.8.1.1	0.291845
d.142.1.5	0.971223	0.747405	0.395238	0.000330907	0.726836	d.142.1.5	0.291845
d.15.3.1	0.856115	0.66609	0.552381	0	0.667307	d.15.3.1	0.291845
d.157.1.1	0.719424	0.651096	0.652381	0.00115817	0.655785	d.157.1.1	0.291845
d.157.1.4	0.964029	0.544983	0.633333	0	0.581853	d.157.1.4	0.291845
d.307.1.1	0.820144	0.625144	0.704762	0	0.646183	d.307.1.1	0.291845
d.41.5.1	0.94964	0.642445	0.72381	0	0.671147	d.41.5.1	0.291845
d.58.30.1	0.0143885	0.874279	0.547619	0.000827267	0.783965	d.58.30.1	0.291845
d.96.1.3	0.0143885	0.788927	0.471429	0.00099272	0.705233	d.96.1.3	0.291845
e.18.1.2	0.971223	0.626298	0.7	0	0.656745	e.18.1.2	0.291845
b.40.5.1	0.726619	0.688005	0.995238	0.000330907	0.721555	b.40.5.1	0.296137
c.1.10.4	0.201439	0.810265	0.466667	0.00231635	0.734998	c.1.10.4	0.296137
c.1.12.8	0.489209	0.762976	0.5	0.000661813	0.718195	c.1.12.8	0.296137
c.142.1.1	0.359712	0.696078	0.795238	0	0.683629	c.142.1.1	0.296137
c.144.1.1	0.208633	0.850058	0.485714	0.000165453	0.770523	c.144.1.1	0.296137
c.23.12.2	0.0503597	0.72549	0.9	0	0.698032	c.23.12.2	0.296137
c.26.1.4	0	0.784314	0.514286	0	0.704753	c.26.1.4	0.296137
c.5.1.1	0.143885	0.958478	0.1	0	0.817571	c.5.1.1	0.296137
c.50.1.1	0.0215827	0.702999	0.704762	0	0.657705	c.50.1.1	0.296137
c.56.5.3	0.0431655	0.745098	0.8	0	0.703793	c.56.5.3	0.296137
d.15.13.1	0.273381	0.634948	0.804762	0	0.62794	d.15.13.1	0.296137
d.273.1.1	0.899281	0.479239	0.47619	0	0.506961	d.273.1.1	0.296137
d.45.1.2	0	0.629181	0.728571	0.000661813	0.597216	d.45.1.2	0.296137
a.2.11.1	0.496403	0.813149	0.995238	0	0.81037	a.2.11.1	0.300429
a.60.8.1	0.194245	0.734717	0.814286	0	0.706673	a.60.8.1	0.300429
b.43.4.3	0.294964	0.848904	0.480952	0.000165453	0.774844	b.43.4.3	0.300429
c.47.1.11	0.330935	0.449827	0.504762	0	0.447432	c.47.1.11	0.300429
d.38.1.6	0	0.801038	0.342857	0	0.701392	d.38.1.6	0.300429
d.44.1.1	0.496403	0.814879	0.995238	0	0.81181	d.44.1.1	0.300429
c.47.1.13	0.23741	0.609573	0.471429	0	0.570811	c.47.1.13	0.304721
c.78.2.1	0.294964	0.873702	0.257143	0	0.772924	c.78.2.1	0.304721
d.110.3.1	0.489209	0.655709	0.409524	0	0.619779	d.110.3.1	0.304721
d.110.3.5	0.410072	0.505767	0.557143	0	0.504561	d.110.3.5	0.304721
d.115.1.2	0.877698	0.846021	0.47619	0.000330907	0.81085	d.115.1.2	0.304721
d.145.1.4	0.374101	0.941176	0.27619	0	0.836294	d.145.1.4	0.304721
f.17.2.1	0.129496	0.637832	0.590476	0	0.599136	f.17.2.1	0.304721
f.21.2.2	0.309353	0.631488	0.795238	0	0.6265	f.21.2.2	0.304721
a.152.1.3	0.172662	0.512111	0.485714	0.000165453	0.486798	a.152.1.3	0.309013
a.223.1.2	0	0.822376	0.0142857	0	0.68603	a.223.1.2	0.309013
a.4.5.55	0.0719424	0.776817	0.0047619	0.000165453	0.651944	a.4.5.55	0.309013
b.171.1.1	0.669065	0.514994	0.814286	0	0.555449	b.171.1.1	0.309013
b.6.1.2	0.280576	0.651672	0.633333	0	0.62506	b.6.1.2	0.309013
c.16.1.1	0.877698	0.851211	0.490476	0.000165453	0.816611	c.16.1.1	0.309013
c.71.1.2	0.884892	0.853518	0.490476	0.000165453	0.819011	c.71.1.2	0.309013
d.227.1.1	0.467626	0.667243	0.0904762	0	0.595775	d.227.1.1	0.309013
d.58.18.10	0.755396	0.919262	0.504762	0	0.866539	d.58.18.10	0.309013
d.58.4.11	0.215827	0.564591	0.433333	0	0.528084	d.58.4.11	0.309013
d.58.4.5	0.402878	0.535755	0.309524	0	0.504081	d.58.4.5	0.309013
g.41.1.1	0.978417	0.495963	0.828571	0	0.56169	g.41.1.1	0.309013
b.38.1.3	0.992806	0.935409	0.52381	0.000165453	0.897744	b.38.1.3	0.313305
b.38.2.1	0	0.72895	0.0047619	0	0.607297	b.38.2.1	0.313305
c.1.26.1	0.00719424	0.737601	0.919048	0	0.707153	c.1.26.1	0.313305
c.1.9.17	0.323741	0.581315	0.480952	0	0.554009	c.1.9.17	0.313305
c.107.1.2	0.985612	0.798155	0.157143	0.00413633	0.746039	c.107.1.2	0.313305
c.108.1.4	0.863309	0.675317	0.942857	0.00380543	0.714834	c.108.1.4	0.313305
c.124.1.1	0	0.762976	0.995238	0	0.735478	c.124.1.1	0.313305
c.26.2.2	0.805755	0.656286	0.938095	0.00711449	0.694671	c.26.2.2	0.313305
c.69.1.36	0.323741	0.595156	0.790476	0.00099272	0.596735	c.69.1.36	0.313305
c.77.1.4	0.115108	0.730681	0.0047619	0	0.616419	c.77.1.4	0.313305
d.2.1.10	0	0.926759	0.0857143	0	0.780125	d.2.1.10	0.313305
d.74.1.1	0.316547	0.486736	0.9	0	0.517043	d.74.1.1	0.313305
f.25.1.1	0.223022	0.644752	0.538095	0	0.605857	f.25.1.1	0.313305
a.25.2.2	0.532374	0.535179	0.371429	0	0.518483	a.25.2.2	0.317597
a.60.2.7	0.323741	0.719723	0.609524	0.00132363	0.682189	a.60.2.7	0.317597
a.96.1.2	0.381295	0.807958	0.761905	0.000165453	0.774844	a.96.1.2	0.317597
a.99.1.1	0.410072	0.558247	0.819048	0.00446724	0.574652	a.99.1.1	0.317597
b.61.6.1	0.0215827	0.559977	0.052381	0	0.472876	b.61.6.1	0.317597
b.82.1.12	0.323741	0.587659	0.7	0	0.581373	b.82.1.12	0.317597
b.92.1.10	0.201439	0.464245	0.333333	0	0.433509	b.92.1.10	0.317597
c.23.12.3	1	0.599193	0.980952	0.000661813	0.664426	c.23.12.3	0.317597
c.25.1.1	0.201439	0.587082	0.990476	0	0.602016	c.25.1.1	0.317597
c.28.1.1	0.410072	0.554787	0.819048	0.00430179	0.571771	c.28.1.1	0.317597
c.87.1.4	0.467626	0.602076	0.847619	0	0.617859	c.87.1.4	0.317597
d.129.3.6	0.223022	0.622261	0.97619	0.000165453	0.631301	d.129.3.6	0.317597
d.136.1.2	0.129496	0.570934	0.909524	0.00330907	0.575612	d.136.1.2	0.317597
d.15.4.1	0.316547	0.683391	1	0.00380543	0.690831	d.15.4.1	0.317597
d.169.1.7	0.0935252	0.540946	0.5	0.00115817	0.506961	d.169.1.7	0.317597
d.303.1.1	0.208633	0.49827	0.82381	0.00132363	0.511762	d.303.1.1	0.317597
d.58.43.1	0.863309	0.83391	0.0238095	0	0.754201	d.58.43.1	0.317597
e.53.1.1	0.00719424	0.77797	0.0190476	0	0.650024	e.53.1.1	0.317597
f.20.1.1	0.654676	0.607843	0.895238	0	0.639942	f.20.1.1	0.317597
f.21.1.2	0.280576	0.640138	0.647619	0	0.616899	f.21.1.2	0.317597
f.24.1.1	0.316547	0.721453	0.547619	0.000165453	0.676908	f.24.1.1	0.317597
f.34.1.1	0.971223	0.8812	0.304762	0	0.829093	f.34.1.1	0.317597
a.1.1.1	0.151079	0.495963	0.257143	0	0.448872	a.1.1.1	0.321888
a.127.1.2	0.143885	0.446367	0.62381	0	0.444071	a.127.1.2	0.321888
a.128.1.2	0.258993	0.44752	0.842857	0	0.474796	a.128.1.2	0.321888
a.20.1.1	0.100719	0.678777	0.290476	0.0282925	0.601056	a.20.1.1	0.321888
a.4.5.4	0.561151	0.863322	0.295238	0.00529451	0.785886	a.4.5.4	0.321888
a.4.5.42	0.338129	0.926759	0.0047619	0	0.794527	a.4.5.42	0.321888
a.55.1.1	0.0503597	0.95098	0.157143	0.0213435	0.81085	a.55.1.1	0.321888
a.60.2.6	0.0647482	0.700692	0.885714	0	0.676908	a.60.2.6	0.321888
a.7.15.1	0.258993	0.675894	0.0285714	0	0.582813	a.7.15.1	0.321888
b.122.1.1	1	0.621684	1	0	0.68507	b.122.1.1	0.321888
b.160.1.1	0	0.734717	0.0047619	0.000330907	0.612098	b.160.1.1	0.321888
b.81.1.2	0.223022	0.741061	0.0714286	0	0.638982	b.81.1.2	0.321888
b.84.3.2	0.165468	0.892734	0.052381	0.0251489	0.759482	b.84.3.2	0.321888
c.1.19.1	0.489209	0.404268	0.338095	0	0.403265	c.1.19.1	0.321888
c.109.1.1	0.395683	0.683968	0.947619	0	0.691311	c.109.1.1	0.321888
c.110.1.1	0.028777	0.734717	0.928571	0	0.707153	c.110.1.1	0.321888
c.124.1.2	0.345324	0.722607	0.62381	0	0.68747	c.124.1.2	0.321888
c.124.1.3	0.230216	0.521338	0.52381	0	0.50216	c.124.1.3	0.321888
c.26.2.3	0.374101	0.670127	0.871429	0	0.670667	c.26.2.3	0.321888
c.31.1.2	0.359712	0.66782	0.852381	0	0.665867	c.31.1.2	0.321888
c.55.1.8	0.244604	0.817762	0.338095	0	0.731157	c.55.1.8	0.321888
c.6.2.3	0.611511	0.78143	0.328571	0.00215089	0.724436	c.6.2.3	0.321888
c.66.1.17	0.705036	0.683391	0.971429	0.00148908	0.713874	c.66.1.17	0.321888
c.66.1.7	0.928058	0.663206	0.904762	0.000827267	0.705233	c.66.1.7	0.321888
c.69.1.40	0.446043	0.512687	0.504762	0	0.507441	c.69.1.40	0.321888
c.91.1.1	0.395683	0.709919	0.952381	0	0.713394	c.91.1.1	0.321888
c.97.1.5	0.561151	0.517301	0	0	0.468075	c.97.1.5	0.321888
d.128.1.3	0.28777	0.429066	0.947619	0	0.471916	d.128.1.3	0.321888
d.131.1.1	0	0.995963	0.0047619	0.00579087	0.829573	d.131.1.1	0.321888
d.142.1.7	0.676259	0.441753	0.771429	0.000827267	0.490639	d.142.1.7	0.321888
d.15.10.1	0.172662	0.869089	0.87619	0	0.823332	d.15.10.1	0.321888
d.2.1.6	0	0.870819	0.266667	0.0400397	0.7518	d.2.1.6	0.321888
d.3.1.16	0.0431655	0.813725	0.195238	0.0473197	0.699952	d.3.1.16	0.321888
d.32.1.4	0.510791	0.490196	0.485714	0	0.491119	d.32.1.4	0.321888
d.322.1.2	0.258993	0.675317	0.0333333	0	0.582813	d.322.1.2	0.321888
d.63.1.2	0.956835	0.623414	0.652381	0.00363997	0.648584	d.63.1.2	0.321888
e.51.1.1	0.143885	0.407151	0.3	0	0.378781	e.51.1.1	0.321888
a.294.1.1	0.0647482	0.660323	0.885714	0	0.643303	a.294.1.1	0.32618
a.60.9.1	0.028777	0.518454	0.0857143	0.00380543	0.442151	a.60.9.1	0.32618
b.36.1.3	0.107914	0.577278	0.309524	0	0.518963	b.36.1.3	0.32618
b.68.2.1	0.323741	0.527682	0.704762	0	0.531925	b.68.2.1	0.32618
c.1.32.1	0.438849	0.453287	0.0571429	0.00115817	0.412386	c.1.32.1	0.32618
c.108.1.1	0.870504	0.589389	0.82381	0.0024818	0.631781	c.108.1.1	0.32618
c.120.1.1	1	0.78143	0.995238	0.00430179	0.817571	c.120.1.1	0.32618
c.124.1.6	0.453237	0.900807	0.92381	0	0.87326	c.124.1.6	0.32618
c.124.1.7	0.395683	0.373126	0	0	0.337014	c.124.1.7	0.32618
c.25.1.2	0.316547	0.467705	0.833333	0	0.494479	c.25.1.2	0.32618
c.47.1.9	0.18705	0.546136	0.342857	0.000165453	0.50168	c.47.1.9	0.32618
c.55.1.13	0.0431655	0.686851	0.0428571	0	0.578973	c.55.1.13	0.32618
c.55.3.13	0.0791367	0.668973	0.87619	0.000165453	0.650504	c.55.3.13	0.32618
c.66.1.18	0.158273	0.60323	0.795238	0.00215089	0.592895	c.66.1.18	0.32618
c.66.1.4	0.654676	0.641869	0.861905	0.00148908	0.664906	c.66.1.4	0.32618
c.67.1.7	0.482014	0.711649	0.87619	0.00049636	0.712914	c.67.1.7	0.32618
c.69.1.18	0.165468	0.583045	0.97619	0.00181999	0.594815	c.69.1.18	0.32618
c.69.1.7	0.28777	0.633795	0.952381	0.000661813	0.642823	c.69.1.7	0.32618
c.69.1.9	0.115108	0.495963	0.885714	0	0.509842	c.69.1.9	0.32618
c.71.1.1	0.244604	0.798731	1	0.0430179	0.782045	c.71.1.1	0.32618
c.92.2.2	0.920863	0.907728	0.190476	0	0.836294	c.92.2.2	0.32618
d.117.1.1	0.568345	0.683391	0.990476	0.0595632	0.706673	d.117.1.1	0.32618
d.153.1.6	0.223022	0.55421	0.852381	0.000165453	0.56217	d.153.1.6	0.32618
d.157.1.7	1	0.579585	1	0.00843812	0.650024	d.157.1.7	0.32618
d.218.1.5	0.928058	0.593426	0.833333	0.00115817	0.639942	d.218.1.5	0.32618
d.227.1.2	0.323741	0.4406	0.0238095	0	0.390783	d.227.1.2	0.32618
d.32.1.1	0.374101	0.71511	0.933333	0	0.714354	d.32.1.1	0.32618
d.58.18.5	0.0359712	0.490196	0.285714	0	0.43927	d.58.18.5	0.32618
f.22.1.1	0.985612	0.919839	0.0333333	0	0.834854	f.22.1.1	0.32618
a.100.1.7	0.589928	0.545559	0.261905	0	0.519923	a.100.1.7	0.330472
a.152.1.2	0.582734	0.592849	0.214286	0	0.554009	a.152.1.2	0.330472
a.184.1.1	0.23741	0.347751	0	0	0.305329	a.184.1.1	0.330472
b.44.2.1	0.496403	0.739908	0.971429	0	0.747	b.44.2.1	0.330472
c.124.1.4	1	0.727797	0.961905	0	0.769563	c.124.1.4	0.330472
c.135.1.1	0.76259	0.77105	0.604762	0.00049636	0.753721	c.135.1.1	0.330472
c.58.1.1	0.741007	0.833333	0.957143	0.00099272	0.839654	c.58.1.1	0.330472
c.6.2.5	0.201439	0.450404	0.047619	0	0.393183	c.6.2.5	0.330472
c.69.1.26	0.23741	0.536909	0.761905	0.00181999	0.539606	c.69.1.26	0.330472
c.69.1.8	0.057554	0.402537	0.752381	0.000165453	0.414786	c.69.1.8	0.330472
c.88.1.1	0.992806	0.621107	0.614286	0	0.645223	c.88.1.1	0.330472
c.97.3.1	0.856115	0.61188	1	0.016049	0.667307	c.97.3.1	0.330472
d.104.1.3	0.510791	0.893887	0.971429	0	0.87614	d.104.1.3	0.330472
d.106.1.1	0.172662	0.395617	0.747619	0	0.416227	d.106.1.1	0.330472
d.142.2.1	0.978417	0.43887	0.995238	0.0718068	0.530965	d.142.2.1	0.330472
d.144.1.9	1	0.363322	1	0.00314361	0.469995	d.144.1.9	0.330472
d.21.1.2	0.280576	0.497693	0.757143	0	0.509361	d.21.1.2	0.330472
d.250.1.1	0.496403	0.790081	0.97619	0	0.789246	d.250.1.1	0.330472
d.52.8.2	0.892086	0.750288	0.995238	0	0.784446	d.52.8.2	0.330472
d.58.40.1	1	0.500577	0.957143	0	0.579933	d.58.40.1	0.330472
d.58.52.1	0	0.588812	0	0.00099272	0.490158	d.58.52.1	0.330472
d.66.1.3	0.0215827	0.717993	0.0285714	0	0.602016	d.66.1.3	0.330472
f.16.1.1	0.129496	0.691465	0.0761905	0.00049636	0.591935	f.16.1.1	0.330472
f.21.3.1	0.453237	0.398501	0	0	0.361978	f.21.3.1	0.330472
f.48.1.1	0	0.504037	0.0285714	0	0.422468	f.48.1.1	0.330472
a.24.16.4	0.0143885	0.534025	0	0	0.445511	a.24.16.4	0.334764
a.96.1.4	0.0863309	0.615917	0.257143	0	0.544407	a.96.1.4	0.334764
b.124.1.1	0.345324	0.759516	0.97619	0.000330907	0.753721	b.124.1.1	0.334764
b.17.1.2	0.647482	0.460784	0.357143	0	0.462794	b.17.1.2	0.334764
b.2.10.1	0.00719424	0.39677	0	0	0.330773	b.2.10.1	0.334764
b.49.3.1	0.856115	0.546136	0.92381	0	0.604897	b.49.3.1	0.334764
b.62.1.4	0.201439	0.491349	0.171429	0	0.43975	b.62.1.4	0.334764
c.1.12.7	0.23741	0.534025	0.533333	0	0.514162	c.1.12.7	0.334764
c.1.13.1	0.028777	0.43887	0.604762	0	0.428229	c.1.13.1	0.334764
c.107.1.1	0.848921	0.589965	0.92381	0.00115817	0.640903	c.107.1.1	0.334764
c.23.5.8	0.510791	0.531719	0.480952	0	0.525204	c.23.5.8	0.334764
c.47.1.12	0.0431655	0.685121	0.0952381	0.000661813	0.582813	c.47.1.12	0.334764
c.59.1.2	0.330935	0.945213	0.885714	0	0.898224	c.59.1.2	0.334764
c.66.1.33	0.208633	0.511534	0.747619	0.00049636	0.515122	c.66.1.33	0.334764
c.72.2.2	0.366906	0.956171	0.97619	0.00397088	0.918867	c.72.2.2	0.334764
c.8.7.1	0.539568	0.429066	0.480952	0.000165453	0.441671	c.8.7.1	0.334764
d.113.1.4	0.244604	0.523645	0.804762	0.000165453	0.533365	d.113.1.4	0.334764
d.157.1.9	0.820144	0.550173	0.585714	0.00529451	0.571771	d.157.1.9	0.334764
d.218.1.9	0	0.518454	0	0	0.431589	d.218.1.9	0.334764
d.224.1.1	0.028777	0.418685	0.361905	0	0.386942	d.224.1.1	0.334764
d.310.1.1	0	0.543253	0.371429	0	0.489678	d.310.1.1	0.334764
d.38.1.3	0	0.369089	0.747619	0	0.382621	d.38.1.3	0.334764
d.58.32.2	0.201439	0.525375	0.414286	0	0.492559	d.58.32.2	0.334764
d.58.4.7	0.00719424	0.49481	0.261905	0	0.43879	d.58.4.7	0.334764
d.67.1.2	0.992806	0.583622	0.780952	0	0.630821	d.67.1.2	0.334764
d.74.5.1	0.201439	0.431949	0.166667	0	0.389822	d.74.5.1	0.334764
d.81.2.1	0.0143885	0.639562	0.0428571	0	0.537686	d.81.2.1	0.334764
a.1.1.2	0.151079	0.465975	0.852381	0	0.483917	a.1.1.2	0.339056
a.4.1.19	0.115108	0.522491	0.0904762	0.00612177	0.451752	a.4.1.19	0.339056
a.9.1.1	0.244604	0.802191	0.919048	0	0.776764	a.9.1.1	0.339056
b.69.7.1	0.230216	0.463668	0.738095	0	0.475756	b.69.7.1	0.339056
c.1.12.3	0.496403	0.531142	0.342857	0	0.509842	c.1.12.3	0.339056
c.108.1.2	0.057554	0.471742	0.642857	0.00181999	0.461354	c.108.1.2	0.339056
c.124.1.5	0.992806	0.576701	0.947619	0	0.641863	c.124.1.5	0.339056
c.25.1.5	0.028777	0.39677	0.77619	0	0.410466	c.25.1.5	0.339056
c.26.1.2	1	0.531142	1	0.00181999	0.609698	c.26.1.2	0.339056
c.37.1.17	0.0647482	0.414648	0.804762	0.00215089	0.430629	c.37.1.17	0.339056
c.37.1.4	0.352518	0.614187	0.904762	0.00363997	0.62602	c.37.1.4	0.339056
c.42.1.2	0.719424	0.549596	1	0.000330907	0.606337	c.42.1.2	0.339056
c.69.1.4	0.223022	0.470012	0.766667	0	0.483437	c.69.1.4	0.339056
d.118.1.1	0.00719424	0.653979	0.338095	0.0883521	0.578973	d.118.1.1	0.339056
d.17.4.30	0	0.392734	0.052381	0	0.332213	d.17.4.30	0.339056
d.17.4.9	0.316547	0.436563	0.371429	0.000330907	0.421988	d.17.4.9	0.339056
d.24.1.1	0	0.599769	0.00952381	0.00397088	0.50024	d.24.1.1	0.339056
d.52.10.1	0.00719424	0.5	0.0047619	0	0.417187	d.52.10.1	0.339056
d.58.18.12	0.431655	0.461361	0.257143	0	0.43879	d.58.18.12	0.339056
e.5.1.1	0.165468	0.539792	0.828571	0	0.543927	e.5.1.1	0.339056
a.173.1.1	0	0.964821	1	0.00678359	0.903985	a.173.1.1	0.343348
a.204.1.3	0.0143885	0.446367	0	0.00132363	0.37254	a.204.1.3	0.343348
a.60.8.3	0	0.387543	0.00952381	0	0.323572	a.60.8.3	0.343348
b.40.6.2	0.223022	0.363899	0.0047619	0	0.318291	b.40.6.2	0.343348
b.6.1.1	0.482014	0.418108	0.5	0.00843812	0.430629	b.6.1.1	0.343348
b.70.2.1	0.266187	0.517878	0.633333	0.000661813	0.512722	b.70.2.1	0.343348
b.81.1.1	0.194245	0.562284	0.414286	0.00115817	0.522804	b.81.1.1	0.343348
b.82.1.2	0.208633	0.476355	0.585714	0.00115817	0.469515	b.82.1.2	0.343348
c.108.1.5	0.0359712	0.431949	0.333333	0.000661813	0.395583	c.108.1.5	0.343348
c.43.1.1	0.338129	0.852941	0.980952	0.000165453	0.831493	c.43.1.1	0.343348
c.66.1.40	0.208633	0.915225	0.957143	0.00099272	0.8723	c.66.1.40	0.343348
c.69.1.16	0.194245	0.422722	0.747619	0.000661813	0.44023	c.69.1.16	0.343348
d.108.1.6	0	0.474048	0.133333	0	0.408065	d.108.1.6	0.343348
d.113.1.2	0.258993	0.43714	0.957143	0.00049636	0.477676	d.113.1.2	0.343348
d.14.1.7	0	0.529988	0.261905	0	0.467595	d.14.1.7	0.343348
d.153.1.4	1	0.711073	1	0.00926539	0.759482	d.153.1.4	0.343348
d.159.1.3	0.402878	0.667243	1	0.0206817	0.683149	d.159.1.3	0.343348
d.16.1.1	0.143885	0.438293	0.77619	0.00165453	0.452712	d.16.1.1	0.343348
d.176.1.1	0.561151	0.495963	0.714286	0	0.522324	d.176.1.1	0.343348
d.218.1.4	0.215827	0.964821	0.995238	0.0135672	0.917907	d.218.1.4	0.343348
d.237.1.1	0.151079	0.417532	0.795238	0	0.43783	d.237.1.1	0.343348
d.96.1.1	0.136691	0.835063	0.914286	0.00529451	0.796447	d.96.1.1	0.343348
e.3.1.3	0.0647482	0.470588	0.00952381	0	0.397024	e.3.1.3	0.343348
f.4.3.4	0	0.422145	0.0238095	0	0.353817	f.4.3.4	0.343348
a.24.10.3	0.517986	0.54902	0.0047619	0.000165453	0.492079	a.24.10.3	0.347639
a.3.1.5	0.057554	0.372549	0.0047619	0	0.31445	a.3.1.5	0.347639
a.4.5.63	0.453237	0.470012	0.0619048	0.00115817	0.427748	a.4.5.63	0.347639
b.35.1.1	0.136691	0.970588	0.957143	0.0205162	0.913586	b.35.1.1	0.347639
b.40.7.1	0.539568	0.513264	0.00952381	0	0.464234	b.40.7.1	0.347639
b.45.2.1	0	0.398501	0.0047619	0.000165453	0.332213	b.45.2.1	0.347639
b.69.2.3	0.230216	0.453864	0.895238	0.00132363	0.483437	b.69.2.3	0.347639
b.82.2.10	0	0.401384	0.857143	0.0276307	0.420547	b.82.2.10	0.347639
b.82.2.9	0.0215827	0.339677	0.961905	0.0074454	0.381181	b.82.2.9	0.347639
b.87.1.1	0.503597	0.887543	0.852381	0.0367306	0.858377	b.87.1.1	0.347639
c.1.15.3	0.230216	0.428489	0.361905	0	0.408545	c.1.15.3	0.347639
c.1.24.1	0	0.499423	0.0047619	0	0.416227	c.1.24.1	0.347639
c.1.6.2	0.107914	0.89504	0.961905	0	0.849256	c.1.6.2	0.347639
c.1.9.1	0.0863309	0.495963	0.971429	0	0.516563	c.1.9.1	0.347639
c.108.1.19	0.0935252	0.505767	0.247619	0.00049636	0.452232	c.108.1.19	0.347639
c.141.1.1	0	0.480969	0.0857143	0.000165453	0.409025	c.141.1.1	0.347639
c.36.1.11	0.273381	0.823529	0.995238	0.000330907	0.804129	c.36.1.11	0.347639
c.36.1.7	0.388489	0.866782	0.995238	0.00099272	0.847816	c.36.1.7	0.347639
c.37.1.14	0.258993	0.351788	0.966667	0.0766049	0.407585	c.37.1.14	0.347639
c.40.1.1	0.539568	0.523068	0.00952381	0	0.472396	c.40.1.1	0.347639
c.51.4.2	0.273381	0.856978	0.966667	0	0.829093	c.51.4.2	0.347639
c.76.1.4	0.539568	0.388697	0.819048	0.00099272	0.442151	c.76.1.4	0.347639
c.77.1.3	0.0431655	0.562284	0.0142857	0	0.472396	c.77.1.3	0.347639
c.87.1.7	0.100719	0.551326	0.271429	0.000827267	0.493039	c.87.1.7	0.347639
d.110.3.9	0.294964	0.432526	0.652381	0	0.445511	d.110.3.9	0.347639
d.151.1.3	0.0647482	0.420415	0.957143	0.000165453	0.450792	d.151.1.3	0.347639
d.229.1.1	0	0.565744	0.00952381	0	0.471916	d.229.1.1	0.347639
d.269.1.1	0.402878	0.456171	0.785714	0.00479815	0.485838	d.269.1.1	0.347639
d.58.49.1	0	0.477509	0	0	0.397504	d.58.49.1	0.347639
h.5.1.1	0.208633	0.420992	0.82381	0.00545996	0.447432	h.5.1.1	0.347639
a.118.14.1	0	0.486159	0.00952381	0	0.405665	a.118.14.1	0.351931
a.211.1.3	0	0.266436	0.0047619	0	0.222276	a.211.1.3	0.351931
a.35.1.8	0.316547	0.598039	0.0142857	0.00727995	0.520403	a.35.1.8	0.351931
a.58.1.1	0.532374	0.516148	0.00952381	0	0.466155	a.58.1.1	0.351931
b.1.8.1	0.0431655	0.332757	0.838095	0.0167108	0.364378	b.1.8.1	0.351931
b.117.1.1	0	0.994233	0.97619	0	0.926068	b.117.1.1	0.351931
b.33.1.2	0.151079	0.408881	0.719048	0.000661813	0.422948	b.33.1.2	0.351931
b.68.9.1	0.345324	0.489043	0.87619	0.00165453	0.518483	b.68.9.1	0.351931
b.69.10.1	0.266187	0.292388	0.766667	0.000827267	0.338454	b.69.10.1	0.351931
b.92.1.5	0.446043	0.464245	0.371429	0	0.453673	b.92.1.5	0.351931
c.1.15.4	0.546763	0.54902	0.104762	0	0.504081	c.1.15.4	0.351931
c.1.9.10	0.28777	0.575548	0.495238	0	0.548248	c.1.9.10	0.351931
c.66.1.1	0.316547	0.587082	0.72381	0.000661813	0.582813	c.66.1.1	0.351931
c.66.1.8	0.532374	0.534025	0.204762	0.000165453	0.50072	c.66.1.8	0.351931
c.69.1.33	0.503597	0.5594	0.8	0	0.579933	c.69.1.33	0.351931
c.8.4.1	0.223022	0.315456	0.861905	0	0.364378	c.8.4.1	0.351931
d.110.6.2	0.122302	0.356978	0.319048	0.000165453	0.337494	d.110.6.2	0.351931
d.116.1.1	0.230216	0.850058	0.8	0	0.803649	d.116.1.1	0.351931
d.129.3.3	0.0719424	0.363899	0.538095	0.000661813	0.361978	d.129.3.3	0.351931
d.153.1.5	0.47482	0.257209	0.738095	0	0.320211	d.153.1.5	0.351931
d.212.1.2	0	0.461361	0.00952381	0	0.385022	d.212.1.2	0.351931
d.45.1.1	0	0.997693	0.938095	0.00148908	0.925108	d.45.1.1	0.351931
d.56.1.1	0.129496	0.919839	0.947619	0.00049636	0.869899	d.56.1.1	0.351931
d.58.29.1	0.028777	0.471742	0.761905	0.00314361	0.471435	d.58.29.1	0.351931
g.48.1.1	0.136691	0.439446	0.114286	0.000165453	0.386462	g.48.1.1	0.351931
a.100.1.6	0.0719424	0.960784	0.995238	0	0.904945	a.100.1.6	0.356223
a.102.1.9	0.172662	0.344291	0.904762	0.000165453	0.389342	a.102.1.9	0.356223
a.129.1.1	0.136691	0.971165	0.97619	0.000827267	0.915987	a.129.1.1	0.356223
a.4.1.20	0	0.519031	0.00952381	0	0.433029	a.4.1.20	0.356223
a.4.5.3	0.0647482	0.510381	0.0142857	0.000165453	0.430629	a.4.5.3	0.356223
b.139.1.1	0	0.5	0.0047619	0	0.416707	b.139.1.1	0.356223
b.152.1.1	0	0.481546	0.0047619	0	0.401344	b.152.1.1	0.356223
b.80.8.1	0.359712	0.561707	0.752381	0.00976175	0.567451	b.80.8.1	0.356223
b.82.4.1	0	0.502884	0.0047619	0.00049636	0.419107	b.82.4.1	0.356223
c.1.12.5	0.28777	0.526528	0.685714	0.000165453	0.526644	c.1.12.5	0.356223
c.1.9.15	0.345324	0.522491	0.7	0	0.528565	c.1.9.15	0.356223
c.134.1.1	0.28777	0.512111	0.985714	0.00132363	0.544887	c.134.1.1	0.356223
c.23.5.3	0.215827	0.607843	0.352381	0	0.555929	c.23.5.3	0.356223
c.44.1.1	0.561151	0.83737	0.847619	0	0.819971	c.44.1.1	0.356223
c.56.3.1	0	0.994233	0.742857	0	0.902544	c.56.3.1	0.356223
c.66.1.26	0.460432	0.502884	0.814286	0.0418597	0.531445	c.66.1.26	0.356223
c.8.5.1	0.136691	0.971165	0.97619	0.000661813	0.915987	c.8.5.1	0.356223
d.110.6.1	0.179856	0.56113	0	0	0.479117	d.110.6.1	0.356223
d.129.3.5	0.244604	0.530565	0.952381	0.000165453	0.554009	d.129.3.5	0.356223
d.145.1.3	0.143885	0.416955	0.709524	0	0.428229	d.145.1.3	0.356223
d.190.1.2	0	0.621684	0.0142857	0	0.518963	d.190.1.2	0.356223
d.252.1.1	0.510791	0.453864	0.0047619	0	0.412386	d.252.1.1	0.356223
d.32.1.3	0.223022	0.579585	0.766667	0	0.574652	d.32.1.3	0.356223
d.367.1.1	0	0.495386	0	0	0.412386	d.367.1.1	0.356223
d.41.1.1	0.158273	0.44579	0.709524	0	0.453193	d.41.1.1	0.356223
d.74.2.1	0	0.463091	0	0	0.385502	d.74.2.1	0.356223
d.87.2.1	0.143885	0.385813	0.709524	0	0.402304	d.87.2.1	0.356223
e.32.1.1	0	0.483852	0.0714286	0	0.409986	e.32.1.1	0.356223
f.4.3.1	0	0.520185	0.0571429	0.000165453	0.43879	f.4.3.1	0.356223
a.108.1.1	0	0.997693	0.895238	0	0.920787	a.108.1.1	0.360515
a.132.1.4	0.0863309	0.305075	0	0	0.259722	a.132.1.4	0.360515
a.143.1.1	0	0.625721	0.0047619	0	0.521363	a.143.1.1	0.360515
a.56.1.1	0.158273	0.486736	0.709524	0	0.487278	a.56.1.1	0.360515
b.3.1.2	0.374101	0.28143	0.742857	0	0.334133	b.3.1.2	0.360515
b.30.5.4	0.122302	0.565744	0.809524	0	0.56073	b.30.5.4	0.360515
b.82.1.10	0.741007	0.427912	0.233333	0.000827267	0.429189	b.82.1.10	0.360515
c.123.1.1	0.273381	0.443483	0.490476	0	0.43687	c.123.1.1	0.360515
c.23.5.2	0	0.322376	1	0	0.369179	c.23.5.2	0.360515
c.56.6.1	0.582734	0.451557	0.428571	0	0.457993	c.56.6.1	0.360515
c.6.2.6	0.23741	0.306228	0.114286	0	0.282285	c.6.2.6	0.360515
c.67.1.6	0.856115	0.416955	0.880952	0.00115817	0.493039	c.67.1.6	0.360515
c.69.1.17	0.0215827	0.397924	0.971429	0.00794176	0.430629	c.69.1.17	0.360515
c.69.1.35	0.0791367	0.387543	0.861905	0.000661813	0.414786	c.69.1.35	0.360515
c.70.1.1	0.122302	0.463668	0.704762	0	0.465194	c.70.1.1	0.360515
d.110.9.1	0.0647482	0.354095	0.180952	0	0.317331	d.110.9.1	0.360515
d.111.1.1	0.244604	0.468281	0.92381	0.000661813	0.49928	d.111.1.1	0.360515
d.133.1.1	0.158273	0.487313	0.709524	0	0.487758	d.133.1.1	0.360515
d.157.1.6	0.0143885	0.21511	0.0428571	0	0.184349	d.157.1.6	0.360515
d.16.1.5	0.107914	0.467128	0.942857	0	0.491119	d.16.1.5	0.360515
d.283.1.1	0.81295	0.509227	0.00952381	0	0.479117	d.283.1.1	0.360515
d.38.1.4	0.266187	0.592849	0.9	0	0.602016	d.38.1.4	0.360515
d.58.18.13	0.302158	0.540369	0.047619	0	0.474796	d.58.18.13	0.360515
d.66.1.6	0.158273	0.474625	0.12381	0	0.418147	d.66.1.6	0.360515
d.92.1.11	0.561151	0.463091	0.780952	0.00860357	0.50168	d.92.1.11	0.360515
f.4.1.1	0	0.521915	0.00952381	0.00976175	0.43543	f.4.1.1	0.360515
a.269.1.1	0.00719424	0.992503	0.980952	0.00215089	0.925588	a.269.1.1	0.364807
a.4.1.2	0.460432	0.417532	0.295238	0.0147253	0.408065	a.4.1.2	0.364807
a.4.9.1	0	0.612457	0.57619	0	0.567931	a.4.9.1	0.364807
a.93.1.3	0.330935	0.365629	0.0904762	0	0.335574	a.93.1.3	0.364807
b.18.1.1	0.0143885	0.277393	0.766667	0.00264725	0.309169	b.18.1.1	0.364807
b.29.1.2	0.115108	0.28489	0.747619	0.00330907	0.320211	b.29.1.2	0.364807
b.43.4.1	0	0.280277	1	0	0.334133	b.43.4.1	0.364807
b.80.1.1	0.410072	0.337947	0.747619	0.00943084	0.384061	b.80.1.1	0.364807
b.82.1.3	0.028777	0.504614	0.97619	0	0.520403	b.82.1.3	0.364807
c.1.15.5	0.0935252	0.38639	0.361905	0	0.364378	c.1.15.5	0.364807
c.1.8.5	0.201439	0.39331	0.92381	0.0117472	0.433989	c.1.8.5	0.364807
c.100.1.1	0.661871	0.44752	0.928571	0.000330907	0.510322	c.100.1.1	0.364807
c.121.1.1	0.0215827	0.655709	0.361905	0	0.583773	c.121.1.1	0.364807
c.143.1.1	0.633094	0.492503	0.466667	0	0.49928	c.143.1.1	0.364807
c.18.1.1	0.0215827	0.712226	0.933333	0.0243216	0.68843	c.18.1.1	0.364807
c.23.10.3	0.0647482	0.472895	0.733333	0.00628723	0.471916	c.23.10.3	0.364807
c.23.5.4	0.489209	0.713956	0.37619	0	0.664906	c.23.5.4	0.364807
c.25.1.4	0	0.336217	1	0	0.380701	c.25.1.4	0.364807
c.37.1.24	0.323741	0.592849	0.657143	0.0355725	0.581373	c.37.1.24	0.364807
c.97.1.1	0.28777	0.645329	0.852381	0	0.642343	c.97.1.1	0.364807
d.14.1.11	0.517986	0.680507	0.857143	0	0.68747	d.14.1.11	0.364807
d.157.1.5	0.402878	0.434256	0.180952	0	0.406625	d.157.1.5	0.364807
d.159.1.1	0.122302	0.468281	0.938095	0.00943084	0.492559	d.159.1.1	0.364807
d.230.5.1	0.654676	0.388697	0.142857	0.000330907	0.381661	d.230.5.1	0.364807
d.58.14.1	0	0.997693	0.919048	0	0.923188	d.58.14.1	0.364807
d.58.26.1	0.618705	0.55075	0.519048	0	0.552088	d.58.26.1	0.364807
d.58.26.7	0.323741	0.457901	0.861905	0	0.489678	d.58.26.7	0.364807
d.67.1.1	0.28777	0.994233	1	0	0.947672	d.67.1.1	0.364807
f.4.3.3	0	0.513841	0.0380952	0.000165453	0.431589	f.4.3.3	0.364807
g.39.1.14	0.215827	0.518454	0.614286	0.028458	0.507921	g.39.1.14	0.364807
g.39.1.8	0.0359712	0.768743	0.390476	0.00413633	0.681709	g.39.1.8	0.364807
a.156.1.2	0.309353	0.793541	0.666667	0.00165453	0.74844	a.156.1.2	0.369099
a.208.1.1	0.0503597	0.514418	0.82381	0	0.514642	a.208.1.1	0.369099
a.5.7.1	0.00719424	0.399077	0.209524	0.000165453	0.353817	a.5.7.1	0.369099
b.113.1.1	0.0143885	0.786621	0.666667	0.00165453	0.722996	b.113.1.1	0.369099
b.69.3.1	0.23741	0.366782	0.433333	0.000165453	0.364858	b.69.3.1	0.369099
b.80.1.3	0.654676	0.471742	0.790476	0.0274653	0.516083	b.80.1.3	0.369099
b.80.1.5	0.503597	0.346021	0.685714	0.00711449	0.390783	b.80.1.5	0.369099
b.81.1.3	0.633094	0.737024	0.533333	0.00165453	0.709554	b.81.1.3	0.369099
b.84.4.1	0	0.998847	0.938095	0	0.926068	b.84.4.1	0.369099
c.1.8.13	0.151079	0.418685	0.9	0	0.449352	c.1.8.13	0.369099
c.1.8.6	0.00719424	0.293541	0.733333	0.000165453	0.318771	c.1.8.6	0.369099
c.119.1.2	0.0503597	0.299885	0.828571	0	0.336534	c.119.1.2	0.369099
c.66.1.44	0.151079	0.404268	0.514286	0.000165453	0.398464	c.66.1.44	0.369099
c.69.1.28	0.0359712	0.305075	0.271429	0	0.283725	c.69.1.28	0.369099
d.114.1.1	0.258993	0.613033	0.595238	0.00115817	0.587614	d.114.1.1	0.369099
d.159.1.2	0.338129	0.688581	0.628571	0.00132363	0.659145	d.159.1.2	0.369099
d.92.2.1	0	0.211649	0.728571	0	0.24964	d.92.2.1	0.369099
e.38.1.1	0	0.997693	0.97619	0.00545996	0.928949	e.38.1.1	0.369099
f.5.1.1	0	0.636678	0.0619048	0	0.536246	f.5.1.1	0.369099
b.1.4.1	0.115108	0.393887	0.747619	0	0.410946	b.1.4.1	0.373391
b.18.1.5	0.115108	0.45271	0.761905	0.000165453	0.461354	b.18.1.5	0.373391
b.3.6.1	0.0215827	0.288351	0.138095	0.000330907	0.255401	b.3.6.1	0.373391
b.30.5.11	0.136691	0.315456	0.890476	0	0.361498	b.30.5.11	0.373391
b.34.5.6	0	0.997116	0.933333	0	0.924148	b.34.5.6	0.373391
b.45.1.2	0.71223	0.748558	0.252381	0	0.696111	b.45.1.2	0.373391
b.71.1.4	0.143885	0.326413	0.890476	0	0.371099	b.71.1.4	0.373391
b.82.2.5	0	0.217993	0.438095	0.00181999	0.225636	b.82.2.5	0.373391
c.125.1.1	0.589928	0.290081	0.00952381	0	0.281805	c.125.1.1	0.373391
c.58.1.2	0.446043	0.978662	0.938095	0	0.93903	c.58.1.2	0.373391
d.154.1.1	0.194245	0.320069	0.0761905	0.000165453	0.287086	d.154.1.1	0.373391
d.16.1.2	0.0143885	0.262976	0.352381	0	0.255401	d.16.1.2	0.373391
d.17.4.23	0.00719424	0.187428	0.0857143	0	0.165146	d.17.4.23	0.373391
a.102.1.2	0.431655	0.507497	0.67619	0.00148908	0.519443	a.102.1.2	0.377682
a.102.1.4	0.402878	0.538639	0.847619	0	0.56073	a.102.1.4	0.377682
a.4.13.1	0.0215827	0.993656	0.290476	0.00181999	0.857897	a.4.13.1	0.377682
a.5.2.2	0.517986	0.997693	0.790476	0.000330907	0.944791	a.5.2.2	0.377682
b.67.2.1	0.0935252	0.321799	0.347619	0.00049636	0.309169	b.67.2.1	0.377682
b.92.1.6	0.122302	0.375433	0.133333	0.000165453	0.334133	b.92.1.6	0.377682
c.1.9.11	0.0719424	0.241061	0.0238095	0	0.207873	c.1.9.11	0.377682
c.1.9.5	0.057554	0.270473	0.0666667	0.000165453	0.235718	c.1.9.5	0.377682
c.122.1.1	0.223022	0.246828	0.247619	0	0.245319	c.122.1.1	0.377682
c.66.1.30	0.661871	0.990773	0.957143	0.00231635	0.965434	c.66.1.30	0.377682
c.66.1.46	0.517986	0.979239	0.847619	0.00678359	0.93519	c.66.1.46	0.377682
d.265.1.2	0.985612	0.979815	1	0.000165453	0.982237	d.265.1.2	0.377682
d.79.7.1	0	0.755479	0.0238095	0.00049636	0.631301	d.79.7.1	0.377682
e.44.1.1	0.294964	0.329296	0.466667	0	0.340855	e.44.1.1	0.377682
f.46.1.1	0	0.714533	0.0380952	0	0.598656	f.46.1.1	0.377682
a.174.1.1	0.0719424	0.956747	0.647619	0.000827267	0.866539	a.174.1.1	0.381974
a.28.1.1	0.0719424	0.985006	0.980952	0.00678359	0.923668	a.28.1.1	0.381974
a.4.5.1	0.597122	0.658593	0.0809524	0.00049636	0.596255	a.4.5.1	0.381974
a.4.5.19	0.690647	0.3812	0.490476	0.00661813	0.412866	a.4.5.19	0.381974
a.4.5.61	0.906475	0.631488	0.204762	0.00115817	0.606817	a.4.5.61	0.381974
a.4.5.69	0.798561	0.675894	0.0666667	0.00181999	0.62266	a.4.5.69	0.381974
b.40.4.16	0.302158	0.846597	1	0.000827267	0.825732	b.40.4.16	0.381974
b.82.1.8	0.0431655	0.311419	0.357143	0.000165453	0.298128	b.82.1.8	0.381974
c.1.8.7	0.151079	0.782007	0.480952	0	0.709554	c.1.8.7	0.381974
c.146.1.1	0.0431655	0.224337	0.3	0	0.219875	c.146.1.1	0.381974
c.2.1.13	0.625899	0.357555	0.766667	0	0.416707	c.2.1.13	0.381974
c.23.11.1	0.115108	0.427336	0.466667	0	0.410466	c.23.11.1	0.381974
c.92.2.4	0.748201	0.595732	0.0904762	0	0.554969	c.92.2.4	0.381974
d.100.2.1	0	0.170704	0	0.000165453	0.142103	d.100.2.1	0.381974
d.21.1.3	0.057554	0.201269	0.333333	0	0.204993	d.21.1.3	0.381974
d.225.1.1	0	0.72203	0.0238095	0	0.603457	d.225.1.1	0.381974
d.58.44.1	0	0.726644	0.0238095	0	0.607297	d.58.44.1	0.381974
g.39.1.7	0.417266	0.997116	0.919048	0	0.950552	g.39.1.7	0.381974
g.41.8.6	0	0.997116	0.852381	0	0.915987	g.41.8.6	0.381974
a.3.1.1	0.151079	0.693195	0.97619	0	0.68555	a.3.1.1	0.386266
a.4.1.12	0.0215827	0.732411	0.0619048	0.00397088	0.617379	a.4.1.12	0.386266
a.4.5.36	0.697842	0.280277	0.0285714	0.00099272	0.282765	a.4.5.36	0.386266
b.82.1.11	0.0143885	0.241061	0.47619	0.00049636	0.24964	b.82.1.11	0.386266
b.82.1.16	0.0359712	0.238754	0.433333	0.000661813	0.244839	b.82.1.16	0.386266
b.82.1.5	0.0935252	0.349481	0.133333	0.000661813	0.31061	b.82.1.5	0.386266
c.129.1.1	0.719424	0.940023	0.595238	0.0109199	0.890542	c.129.1.1	0.386266
c.14.1.1	0.697842	0.964821	0.795238	0.0454997	0.929909	c.14.1.1	0.386266
c.19.1.1	0.0215827	0.937716	0.947619	0	0.87758	c.19.1.1	0.386266
c.66.1.39	0.215827	0.811995	0.77619	0.000827267	0.768603	c.66.1.39	0.386266
d.126.1.3	0.028777	0.250288	0.428571	0.000661813	0.253481	d.126.1.3	0.386266
d.17.4.25	0	0.132641	0.0904762	0	0.119539	d.17.4.25	0.386266
d.17.4.8	0.0215827	0.173587	0.27619	0.00099272	0.173788	d.17.4.8	0.386266
d.198.4.1	0.0647482	0.337947	0	0	0.285646	d.198.4.1	0.386266
d.240.1.1	0.446043	0.817186	0.885714	0.00049636	0.799328	d.240.1.1	0.386266
d.27.1.1	0	0.995386	0.92381	0	0.921747	d.27.1.1	0.386266
d.325.1.1	0	0.99654	0.885714	0	0.918867	d.325.1.1	0.386266
d.58.23.1	0.0215827	0.924452	0.766667	0	0.848296	d.58.23.1	0.386266
e.8.1.7	0.453237	0.855825	0.957143	0.00049636	0.839174	e.8.1.7	0.386266
a.288.1.1	0.0359712	0.260092	0.652381	0	0.284686	a.288.1.1	0.390558
a.4.5.71	0.136691	0.153403	0.00952381	0.000827267	0.137782	a.4.5.71	0.390558
b.23.3.1	0.280576	0.243945	0.357143	0	0.257801	b.23.3.1	0.390558
b.3.4.1	0.0359712	0.268743	0.766667	0	0.303409	b.3.4.1	0.390558
b.88.1.3	0.510791	0.83218	0.885714	0.000165453	0.816131	b.88.1.3	0.390558
c.1.11.1	1	0.985582	1	0.000165453	0.987998	c.1.11.1	0.390558
c.1.9.12	0.913669	0.997693	0.995238	0	0.991839	c.1.9.12	0.390558
c.30.1.7	0	0.219146	0.047619	0.00181999	0.18723	c.30.1.7	0.390558
c.37.1.3	0.00719424	0.175317	0.119048	0.000661813	0.158425	c.37.1.3	0.390558
c.66.1.24	1	0.990196	1	0.00099272	0.991839	c.66.1.24	0.390558
c.9.1.1	0.028777	0.224913	0	0	0.18915	c.9.1.1	0.390558
d.1.1.2	0.028777	0.189158	0	0	0.159386	d.1.1.2	0.390558
d.110.3.6	0.546763	0.688005	0.8	0.00049636	0.68987	d.110.3.6	0.390558
d.110.3.7	0.510791	0.594002	0.538095	0	0.582813	d.110.3.7	0.390558
d.136.1.4	0.381295	0.795848	0.747619	0.00430179	0.763322	d.136.1.4	0.390558
d.142.1.8	0	0.249135	0.0666667	0.00198544	0.214114	d.142.1.8	0.390558
d.160.1.1	0.546763	0.77105	0.909524	0	0.770043	d.160.1.1	0.390558
d.166.1.7	0.00719424	0.185698	0.32381	0	0.18771	d.166.1.7	0.390558
d.3.1.5	0.244604	0.299308	0.542857	0.000661813	0.320211	d.3.1.5	0.390558
d.58.15.1	1	0.99481	0.995238	0	0.995199	d.58.15.1	0.390558
d.58.28.1	0.568345	0.868512	0.87619	0.000165453	0.849256	d.58.28.1	0.390558
d.92.1.2	0.0503597	0.306228	0.133333	0	0.271723	d.92.1.2	0.390558
h.4.5.1	0.669065	0.674164	0.642857	0.00595632	0.670667	h.4.5.1	0.390558
a.203.1.1	1	0.992503	0.990476	0	0.992799	a.203.1.1	0.39485
b.155.1.1	0	0.997693	0.947619	0	0.926068	b.155.1.1	0.39485
b.43.3.6	1	0.979239	0.995238	0	0.982237	b.43.3.6	0.39485
c.1.33.1	0	0.662053	0.0142857	0	0.552568	c.1.33.1	0.39485
c.1.9.7	0.280576	0.418685	0.461905	0	0.413826	c.1.9.7	0.39485
c.23.16.4	0.00719424	0.28489	0.295238	0	0.267403	c.23.16.4	0.39485
d.188.1.1	0	0.997116	0.97619	0	0.928469	d.188.1.1	0.39485
d.41.4.2	0	0.998847	0.919048	0	0.924148	d.41.4.2	0.39485
d.58.29.2	0.0143885	0.738178	0.0238095	0.000661813	0.617859	d.58.29.2	0.39485
d.68.8.1	0	0.740484	0.847619	0	0.701872	d.68.8.1	0.39485
a.113.1.1	0.417266	0.777393	1	0.00132363	0.775804	a.113.1.1	0.399142
a.152.1.1	0.107914	0.158593	0.0142857	0	0.140663	a.152.1.1	0.399142
a.4.8.1	0	0.997116	0.961905	0	0.927028	a.4.8.1	0.399142
a.97.1.1	0	0.99308	0.861905	0	0.913586	a.97.1.1	0.399142
b.122.1.10	0.151079	0.811995	0.890476	0	0.775804	b.122.1.10	0.399142
b.34.5.2	1	0.999423	1	0.000330907	0.99952	b.34.5.2	0.399142
b.40.4.4	0.992806	0.992503	0.995238	0.000330907	0.992799	b.40.4.4	0.399142
b.40.6.1	0.294964	0.205306	0	0	0.19059	b.40.6.1	0.399142
b.43.3.2	1	0.99481	1	0	0.995679	b.43.3.2	0.399142
c.1.17.1	1	0.936563	0.871429	0.00976175	0.934229	c.1.17.1	0.399142
c.20.1.1	1	0.982122	1	0.000165453	0.985118	c.20.1.1	0.399142
c.49.1.1	0.769784	0.926182	1	0	0.923188	c.49.1.1	0.399142
c.76.1.1	0.201439	0.373126	0.604762	0	0.385022	c.76.1.1	0.399142
d.218.1.12	0	0.941753	0.9	0	0.8747	d.218.1.12	0.399142
d.3.1.21	0.0935252	0.262976	0.0904762	0.0137326	0.234277	d.3.1.21	0.399142
d.356.1.1	0.0503597	0.213956	0.0047619	0	0.181949	d.356.1.1	0.399142
d.41.2.1	1	0.931949	0.871429	0.00397088	0.930389	d.41.2.1	0.399142
d.52.8.1	0.251799	0.594579	0.961905	0.000330907	0.608737	d.52.8.1	0.399142
d.55.1.1	1	0.99654	1	0	0.99712	d.55.1.1	0.399142
d.67.3.1	0	0.995386	0.961905	0	0.925588	d.67.3.1	0.399142
d.79.3.3	0.00719424	0.969435	0.919048	0	0.900144	d.79.3.3	0.399142
e.10.1.1	0.992806	0.988466	1	0.00115817	0.989918	e.10.1.1	0.399142
e.3.1.2	0	0.346597	0.404762	0	0.329333	e.3.1.2	0.399142
g.42.1.1	0	0.991349	0.709524	0	0.896783	g.42.1.1	0.399142
a.24.22.1	0	0.0680507	0.0190476	0	0.0585694	a.24.22.1	0.403433
b.125.1.3	0.0503597	0.0893887	0	0	0.0777724	b.125.1.3	0.403433
b.58.1.1	0.755396	0.930219	1	0	0.925588	b.58.1.1	0.403433
c.1.12.1	0.769784	0.930219	1	0.00049636	0.926548	c.1.12.1	0.403433
c.150.1.3	0.057554	0.172434	0.0571429	0	0.153145	c.150.1.3	0.403433
d.122.1.1	0.129496	0.651096	1	0.0241562	0.651464	d.122.1.1	0.403433
d.198.1.2	0	0.125721	0.0047619	0	0.105137	d.198.1.2	0.403433
d.198.3.1	0.00719424	0.412341	0.0047619	0	0.344215	d.198.3.1	0.403433
d.292.1.1	0.402878	0.749712	0.995238	0	0.75132	d.292.1.1	0.403433
d.301.1.1	0	0.99827	0.819048	0	0.913586	d.301.1.1	0.403433
d.66.1.4	0.172662	0.985006	0.795238	0.000330907	0.911666	d.66.1.4	0.403433
d.92.1.5	0.553957	0.758362	0.97619	0	0.766683	d.92.1.5	0.403433
e.39.1.1	0	0.990773	0.804762	0	0.905905	e.39.1.1	0.403433
g.41.8.5	0	0.99308	0.795238	0	0.906865	g.41.8.5	0.403433
a.25.1.9	0.00719424	0.140138	0.0333333	0	0.120499	a.25.1.9	0.407725
a.4.7.1	1	0.997116	1	0	0.9976	a.4.7.1	0.407725
c.14.1.2	0.0935252	0.810842	0.614286	0.000165453	0.743159	c.14.1.2	0.407725
c.23.16.7	0.115108	0.435986	0.0380952	0	0.37446	c.23.16.7	0.407725
c.55.6.1	0.417266	0.758939	0.895238	0.000661813	0.74988	c.55.6.1	0.407725
c.6.1.1	0	0.0893887	0.0714286	0	0.0816131	c.6.1.1	0.407725
c.8.10.1	0.115108	0.43887	0.0380952	0	0.37686	c.8.10.1	0.407725
d.14.1.8	0.00719424	0.61534	1	0	0.613538	d.14.1.8	0.407725
d.271.1.1	0.00719424	0.54902	1	0	0.558329	d.271.1.1	0.407725
d.47.1.1	0.992806	0.997116	1	0	0.99712	d.47.1.1	0.407725
d.52.7.1	0	0.993656	0.67619	0	0.895343	d.52.7.1	0.407725
d.58.50.1	0	0.257209	0	0	0.214114	d.58.50.1	0.407725
d.58.62.1	1	0.999423	1	0	0.99952	d.58.62.1	0.407725
d.60.1.3	0.215827	0.414648	0.285714	0.000165453	0.388382	d.60.1.3	0.407725
d.65.1.5	0	0.446367	0.00952381	0.0375579	0.37254	d.65.1.5	0.407725
d.75.2.1	0.417266	0.759516	1	0.00148908	0.760922	d.75.2.1	0.407725
a.144.2.1	0	0.999423	0.752381	0	0.907825	a.144.2.1	0.412017
a.4.5.68	0	0.367359	0	0.000165453	0.305809	a.4.5.68	0.412017
a.70.1.1	0	0.792388	0.938095	0	0.754201	a.70.1.1	0.412017
a.80.1.2	0.0359712	0.925606	0.771429	0.00198544	0.850696	a.80.1.2	0.412017
b.1.2.1	0.273381	0.509227	0.890476	0.0421906	0.531925	b.1.2.1	0.412017
b.153.1.1	0.402878	0.960208	0.804762	0.000165453	0.907345	b.153.1.1	0.412017
b.2.2.1	0.0143885	0.102653	0.133333	0.00099272	0.099856	b.2.2.1	0.412017
b.30.5.3	0.0863309	0.425029	0.161905	0	0.3759	b.30.5.3	0.412017
b.36.1.1	0.359712	0.71857	0.985714	0.000827267	0.721555	b.36.1.1	0.412017
b.43.5.1	0	0.951557	0.952381	0	0.888142	b.43.5.1	0.412017
b.72.2.1	0.0863309	0.151672	0.00952381	0.00198544	0.132981	b.72.2.1	0.412017
c.1.2.2	0.179856	0.976355	0.957143	0	0.921267	c.1.2.2	0.412017
c.101.1.1	1	0.965398	1	0.000330907	0.971195	c.101.1.1	0.412017
c.21.1.1	0.992806	0.997693	1	0	0.9976	c.21.1.1	0.412017
d.106.1.2	0	0.0668973	0	0	0.0556889	d.106.1.2	0.412017
d.113.1.6	0.633094	0.535755	0.242857	0.00794176	0.512722	d.113.1.6	0.412017
d.265.1.1	0.856115	0.978662	1	0	0.972636	d.265.1.1	0.412017
d.58.13.1	0.100719	0.957324	0.942857	0.000165453	0.898704	d.58.13.1	0.412017
d.92.1.15	0	0.991349	0.67619	0.000165453	0.893423	d.92.1.15	0.412017
e.52.1.1	0.992806	0.959631	1	0	0.965915	e.52.1.1	0.412017
a.38.2.1	0	0.0340254	0	0	0.0283245	a.38.2.1	0.416309
a.4.5.39	0.517986	0.412918	0.0761905	0.00215089	0.385982	a.4.5.39	0.416309
a.60.13.1	0	0.990773	0.747619	0	0.900144	a.60.13.1	0.416309
b.39.1.1	1	0.99654	1	0	0.99712	b.39.1.1	0.416309
b.46.1.1	0.00719424	0.985582	0.733333	0	0.894863	b.46.1.1	0.416309
b.82.1.15	0.0647482	0.271626	0.0047619	0	0.230917	b.82.1.15	0.416309
b.93.1.1	0.0503597	0.939446	0.957143	0	0.881901	b.93.1.1	0.416309
c.23.10.1	0	0.141869	0.142857	0.000330907	0.132501	c.23.10.1	0.416309
c.23.15.1	1	0.992503	1	0	0.993759	c.23.15.1	0.416309
c.49.2.1	0.0503597	0.93887	0.97619	0	0.883341	c.49.2.1	0.416309
c.56.5.2	0.00719424	0.100923	0.180952	0	0.102736	c.56.5.2	0.416309
c.66.1.23	0.151079	0.991926	0.804762	0.000827267	0.916947	c.66.1.23	0.416309
c.66.1.53	0.0215827	0.880046	0.97619	0.000330907	0.832453	c.66.1.53	0.416309
c.80.1.2	0.266187	0.94925	1	0	0.908785	c.80.1.2	0.416309
d.106.1.4	0.107914	0.217993	0	0	0.18867	d.106.1.4	0.416309
d.108.1.10	0.273381	0.308535	0.12381	0.00049636	0.287566	d.108.1.10	0.416309
d.12.1.1	1	0.997116	1	0	0.9976	d.12.1.1	0.416309
d.15.10.2	1	0.995386	1	0.000165453	0.996159	d.15.10.2	0.416309
d.167.1.1	0.136691	0.989619	0.67619	0.00115817	0.901104	d.167.1.1	0.416309
d.218.1.14	0.0935252	0.237601	0.0571429	0	0.209794	d.218.1.14	0.416309
d.50.1.2	0.992806	0.99827	1	0	0.99808	d.50.1.2	0.416309
d.58.4.8	0	0.0351788	0.0047619	0	0.0297648	d.58.4.8	0.416309
d.59.1.1	1	0.874856	1	0	0.895823	d.59.1.1	0.416309
f.18.1.1	0.0503597	0.938293	0.585714	0	0.843495	f.18.1.1	0.416309
f.41.1.1	1	0.995386	1	0	0.996159	f.41.1.1	0.416309
a.60.3.1	0	0.997116	0.285714	0.00049636	0.858857	a.60.3.1	0.420601
a.69.1.1	1	0.984429	1	0	0.987038	a.69.1.1	0.420601
b.18.1.13	0.0863309	0.347751	0.138095	0	0.309169	b.18.1.13	0.420601
b.49.1.1	1	0.981546	1	0	0.984638	b.49.1.1	0.420601
c.12.1.1	1	0.997116	1	0	0.9976	c.12.1.1	0.420601
c.69.1.21	0.100719	0.356978	0.195238	0	0.323572	c.69.1.21	0.420601
d.100.1.1	0	0.995386	0.780952	0.000165453	0.907345	d.100.1.1	0.420601
d.15.8.1	0	0.988466	0.595238	0.000661813	0.882861	d.15.8.1	0.420601
d.43.1.1	0	0.997693	0.761905	0.000165453	0.907345	d.43.1.1	0.420601
d.68.1.1	0	0.990773	0.780952	0.000661813	0.903505	d.68.1.1	0.420601
d.92.1.16	0.18705	0.170127	0	0	0.154105	d.92.1.16	0.420601
e.29.1.1	1	0.99308	1	0.0226671	0.994239	e.29.1.1	0.420601
e.29.1.2	1	0.99308	1	0.0210126	0.994239	e.29.1.2	0.420601
a.246.1.1	0	0.0380623	0	0	0.0316851	a.246.1.1	0.424893
a.96.1.1	1	0.935409	0.990476	0.00115817	0.945271	a.96.1.1	0.424893
b.34.5.3	0.992806	0.995963	0.995238	0	0.995679	b.34.5.3	0.424893
b.41.1.1	0.0215827	0.251442	0.0238095	0	0.213154	b.41.1.1	0.424893
b.68.8.1	0.0863309	0.119954	0.295238	0.000165453	0.135382	b.68.8.1	0.424893
c.1.20.1	0.992806	0.871972	0.838095	0.00264725	0.87662	c.1.20.1	0.424893
c.22.1.1	1	0.997693	1	0	0.99808	c.22.1.1	0.424893
c.45.1.5	0	0.264706	0.209524	0.000165453	0.241479	c.45.1.5	0.424893
c.69.1.3	0.028777	0.211649	0.0857143	0	0.18675	c.69.1.3	0.424893
c.69.1.30	0.028777	0.133795	0.5	0.0398743	0.163706	c.69.1.30	0.424893
d.140.1.1	1	0.99827	0.990476	0	0.9976	d.140.1.1	0.424893
d.2.1.7	0.00719424	0.0392157	0	0.00099272	0.0331253	d.2.1.7	0.424893
d.2.1.8	0	0.178777	0	0.00893448	0.148824	d.2.1.8	0.424893
d.58.4.14	0.151079	0.358708	0.0714286	0.00099272	0.315891	d.58.4.14	0.424893
a.16.1.2	1	0.999423	1	0	0.99952	a.16.1.2	0.429185
a.25.3.1	0	0.200115	0.0238095	0.000165453	0.168987	a.25.3.1	0.429185
b.1.7.1	0	0.0380623	0	0	0.0316851	b.1.7.1	0.429185
b.18.1.33	0	0.0980392	0	0	0.0816131	b.18.1.33	0.429185
b.34.5.1	1	0.99654	1	0.000165453	0.99712	b.34.5.1	0.429185
b.81.1.4	0.94964	0.920415	0.752381	0.00165453	0.905425	b.81.1.4	0.429185
b.87.1.2	0.798561	0.972895	0.980952	0.00099272	0.962074	b.87.1.2	0.429185
c.1.8.15	0.107914	0.132641	0.0857143	0.000165453	0.12626	c.1.8.15	0.429185
c.138.1.1	0	0.188581	0.652381	0	0.222756	c.138.1.1	0.429185
c.37.1.18	0.028777	0.978085	0.247619	0.00099272	0.841095	c.37.1.18	0.429185
c.56.8.1	1	0.16782	0.4	0	0.246759	c.56.8.1	0.429185
c.68.1.21	0.705036	0.22895	0.0142857	0	0.239078	c.68.1.21	0.429185
c.99.1.1	0.215827	0.129181	0	0	0.12194	c.99.1.1	0.429185
d.104.1.2	0.877698	0.935986	0.938095	0	0.932309	d.104.1.2	0.429185
d.141.1.1	1	0.99827	0.995238	0	0.99808	d.141.1.1	0.429185
d.17.4.19	0	0.114764	0.161905	0	0.111858	d.17.4.19	0.429185
d.32.1.8	0	0.0957324	0.0333333	0	0.0830533	d.32.1.8	0.429185
d.32.1.9	0.0215827	0.132065	0.209524	0	0.132501	d.32.1.9	0.429185
d.340.1.1	0.647482	0.193195	0.0047619	0	0.204513	d.340.1.1	0.429185
d.84.1.1	0	0.0478662	0	0	0.0398464	d.84.1.1	0.429185
e.24.1.1	1	0.999423	1	0	0.99952	e.24.1.1	0.429185
a.213.1.4	0	0.137255	0	0	0.114258	a.213.1.4	0.433476
a.25.1.6	0.00719424	0.0911188	0.0238095	0.000165453	0.0787326	a.25.1.6	0.433476
a.7.6.1	0	0.997693	0.271429	0	0.857897	a.7.6.1	0.433476
a.75.1.1	1	0.999423	1	0	0.99952	a.75.1.1	0.433476
b.3.1.3	0	0.11534	0.0238095	0	0.0984157	b.3.1.3	0.433476
b.34.6.3	0	0.0553633	0	0	0.0460874	b.34.6.3	0.433476
c.1.10.8	0	0.3391	0.380952	0	0.320691	c.1.10.8	0.433476
c.55.4.1	1	0.999423	1	0	0.99952	c.55.4.1	0.433476
c.66.1.57	0.100719	0.177624	0.290476	0	0.183869	c.66.1.57	0.433476
d.14.1.2	0	0.983852	0.0238095	0	0.821411	d.14.1.2	0.433476
d.50.5.1	0	0.0415225	0	0	0.0345655	d.50.5.1	0.433476
d.58.4.3	0	0.110727	0.0047619	0	0.0926548	d.58.4.3	0.433476
d.92.1.17	0	0.300461	0.0238095	0	0.25252	d.92.1.17	0.433476
a.100.1.10	0.597122	0.907728	0.947619	0	0.891023	a.100.1.10	0.437768
a.4.5.64	0.935252	0.336794	0.00952381	0.00132363	0.343735	a.4.5.64	0.437768
a.6.1.7	0.194245	0.286621	0.0047619	0.00943084	0.25204	a.6.1.7	0.437768
a.79.1.1	0.215827	0.990773	0.261905	0	0.865578	a.79.1.1	0.437768
b.1.18.17	0.057554	0.298731	0.0047619	0	0.253	b.1.18.17	0.437768
b.159.2.1	0	0.0692042	0	0	0.0576092	b.159.2.1	0.437768
b.29.1.9	0.0719424	0.129181	0.190476	0.00347452	0.131541	b.29.1.9	0.437768
b.82.2.2	0	0.102653	0.238095	0	0.109458	b.82.2.2	0.437768
c.140.1.2	0.0503597	0.126874	0.0285714	0.000165453	0.111858	c.140.1.2	0.437768
c.69.1.37	0	0.136678	0.1	0	0.12386	c.69.1.37	0.437768
d.17.4.10	0.0719424	0.249135	0.333333	0.000330907	0.245799	d.17.4.10	0.437768
d.17.4.15	0.00719424	0.197809	0.142857	0	0.179549	d.17.4.15	0.437768
d.32.1.6	0.143885	0.231257	0.261905	0.000330907	0.228517	d.32.1.6	0.437768
d.325.1.2	0	0.995386	0.261905	0	0.855017	d.325.1.2	0.437768
d.347.1.1	0.309353	0.234141	0.328571	0	0.24868	d.347.1.1	0.437768
d.380.1.1	0	0.181661	0	0.000330907	0.151224	d.380.1.1	0.437768
d.52.1.1	0	0.0242215	0	0	0.0201632	d.52.1.1	0.437768
d.58.4.9	0.00719424	0.282584	0.0238095	0	0.238118	d.58.4.9	0.437768
d.92.1.1	0.0215827	0.234141	0.12381	0	0.208833	d.92.1.1	0.437768
d.96.1.4	0.0359712	0.0824683	0.72381	0	0.144023	d.96.1.4	0.437768
e.7.1.2	0.115108	0.440023	0.00952381	0	0.37494	e.7.1.2	0.437768
a.102.3.2	0.028777	0.152826	0.17619	0.0110854	0.146904	a.102.3.2	0.44206
a.2.2.1	1	0.99654	0.985714	0	0.995679	a.2.2.1	0.44206
a.223.1.1	0	0.980392	0.338095	0.00049636	0.850216	a.223.1.1	0.44206
a.4.12.2	0	0.980392	0.0380952	0.00281271	0.819971	a.4.12.2	0.44206
a.4.5.50	0.920863	0.38293	0.338095	0.00479815	0.414306	a.4.5.50	0.44206
a.4.5.58	0.884892	0.27105	0.204762	0.000827267	0.305329	a.4.5.58	0.44206
a.80.1.1	0.992806	0.941753	1	0.00479815	0.951032	a.80.1.1	0.44206
a.81.1.1	0	0.990773	0.0190476	0.0243216	0.826692	a.81.1.1	0.44206
b.129.2.1	0.0143885	0.140138	0	0	0.117619	b.129.2.1	0.44206
b.34.5.4	0.309353	0.992503	0.404762	0.000330907	0.887662	b.34.5.4	0.44206
c.1.2.6	0.928058	0.345444	0.533333	0	0.403265	c.1.2.6	0.44206
c.104.1.1	0.985612	0.765283	0.947619	0.000165453	0.798368	c.104.1.1	0.44206
c.108.1.3	0.0863309	0.237601	0.133333	0.000661813	0.216995	c.108.1.3	0.44206
c.23.10.6	0	0.22895	0.290476	0.00115817	0.219875	c.23.10.6	0.44206
c.72.1.4	0.985612	0.858708	0.966667	0	0.87806	c.72.1.4	0.44206
c.80.1.1	0.942446	0.93714	1	0.00181999	0.943831	c.80.1.1	0.44206
d.17.4.11	0.00719424	0.124567	0.104762	0	0.114738	d.17.4.11	0.44206
d.17.4.20	0.00719424	0.131488	0.128571	0.00099272	0.1229	d.17.4.20	0.44206
d.17.4.27	0.0215827	0.127451	0.0380952	0	0.111378	d.17.4.27	0.44206
d.202.1.1	0	0.991926	0.00952381	0	0.826692	d.202.1.1	0.44206
d.359.1.1	0	0.0547866	0	0	0.0456073	d.359.1.1	0.44206
d.58.4.10	0.280576	0.250865	0	0	0.227556	d.58.4.10	0.44206
d.58.42.1	0.0791367	0.998847	0.27619	0.000661813	0.864618	d.58.42.1	0.44206
d.92.2.3	0.0215827	0.136678	0.0761905	0	0.1229	d.92.2.3	0.44206
d.99.1.1	0	0.995386	0.27619	0	0.856457	d.99.1.1	0.44206
a.118.8.8	0.0719424	0.276817	0.642857	0.000165453	0.300048	a.118.8.8	0.446352
a.132.1.1	0	0.146482	0.866667	0.00099272	0.209313	a.132.1.1	0.446352
a.132.1.3	0.294964	0.328143	0.552381	0	0.348536	a.132.1.3	0.446352
a.156.1.1	1	0.997693	0.957143	0	0.993759	a.156.1.1	0.446352
a.2.7.1	0.798561	0.99654	0.942857	0.000330907	0.977916	a.2.7.1	0.446352
a.2.7.2	0	0.963668	0.00952381	0	0.803169	a.2.7.2	0.446352
a.246.2.1	0.302158	0.178201	0.238095	0	0.192511	a.246.2.1	0.446352
a.4.2.1	0.985612	0.917532	0.566667	0.000330907	0.886702	a.4.2.1	0.446352
a.60.7.1	1	0.990196	1	0.0471542	0.991839	a.60.7.1	0.446352
b.176.1.1	0.129496	0.247982	0.214286	0	0.236678	b.176.1.1	0.446352
b.24.1.1	0.00719424	0.067474	0	0	0.0566491	b.24.1.1	0.446352
b.30.5.2	0.00719424	0.0697809	0.0238095	0	0.0609698	b.30.5.2	0.446352
b.46.1.2	0.0503597	0.414648	0.604762	0.00049636	0.409506	b.46.1.2	0.446352
b.60.1.8	0	0.17474	0.561905	0	0.202112	b.60.1.8	0.446352
b.82.1.23	0.129496	0.16609	0.17619	0	0.164666	b.82.1.23	0.446352
c.1.10.2	0.129496	0.83737	0.485714	0	0.754681	c.1.10.2	0.446352
c.1.30.1	0.0143885	0.313149	0.409524	0	0.302928	c.1.30.1	0.446352
c.18.1.2	0.827338	0.769319	0.504762	0.00926539	0.746519	c.18.1.2	0.446352
c.48.1.1	0.100719	0.824683	0.604762	0	0.754201	c.48.1.1	0.446352
c.51.4.1	1	0.95098	0.990476	0.00148908	0.958233	c.51.4.1	0.446352
c.62.1.5	0.251799	0.280854	0.57619	0.0110854	0.308689	c.62.1.5	0.446352
c.66.1.49	0.223022	0.229527	0.319048	0.000165453	0.238118	c.66.1.49	0.446352
c.66.1.56	0.223022	0.294694	0.290476	0.00363997	0.289486	c.66.1.56	0.446352
c.69.1.29	0.100719	0.430796	0.595238	0.000330907	0.425348	c.69.1.29	0.446352
d.52.2.1	0.776978	0.903691	0.97619	0	0.902544	d.52.2.1	0.446352
d.58.4.15	0.0719424	0.17301	0.0761905	0	0.156505	d.58.4.15	0.446352
d.58.48.1	0.676259	0.349481	0.190476	0	0.355257	d.58.48.1	0.446352
d.65.1.4	0	0.282007	0.0047619	0.00049636	0.235238	d.65.1.4	0.446352
d.77.1.1	0.985612	0.995963	1	0	0.995679	d.77.1.1	0.446352
f.17.1.1	1	0.995963	1	0	0.996639	f.17.1.1	0.446352
a.102.3.1	0.0503597	0.182814	0.252381	0	0.180989	a.102.3.1	0.450644
a.162.1.1	0	0.993656	0.32381	0	0.859818	a.162.1.1	0.450644
a.172.1.1	0	0.994233	0.285714	0	0.856457	a.172.1.1	0.450644
a.2.1.1	0	0.966551	0.0047619	0	0.805089	a.2.1.1	0.450644
a.2.7.3	0	0.895617	0.457143	0	0.791647	a.2.7.3	0.450644
a.2.9.1	0.503597	0.980969	0.166667	0.000165453	0.867019	a.2.9.1	0.450644
a.4.5.67	0.057554	0.920415	0.109524	0.00281271	0.781085	a.4.5.67	0.450644
a.43.1.1	0.107914	0.39504	0	0.00893448	0.336054	a.43.1.1	0.450644
a.60.11.1	0.0215827	0.5	0.0714286	0.000165453	0.424868	a.60.11.1	0.450644
a.60.2.1	0.208633	0.985006	0	0.000165453	0.833893	a.60.2.1	0.450644
b.111.1.1	0	0.99481	0.0142857	0.000165453	0.829573	b.111.1.1	0.450644
b.67.1.1	0	0.00980392	0.0142857	0	0.00960154	b.67.1.1	0.450644
b.68.10.1	0.510791	0.997116	0.37619	0.00148908	0.902064	b.68.10.1	0.450644
b.81.1.8	0.0863309	0.320646	0.22381	0.000330907	0.295247	b.81.1.8	0.450644
b.82.1.19	0.0143885	0.190888	0.780952	0.00099272	0.238598	b.82.1.19	0.450644
b.82.2.8	0	0.144752	0.785714	0.00049636	0.199712	b.82.2.8	0.450644
c.1.16.1	0.172662	0.458478	0	0	0.393183	c.1.16.1	0.450644
c.1.16.4	0.057554	0.34083	0.152381	0	0.302928	c.1.16.4	0.450644
c.116.1.4	0.00719424	0.989619	0	0	0.824292	c.116.1.4	0.450644
c.120.1.2	1	0.990773	1	0.0646923	0.992319	c.120.1.2	0.450644
c.52.1.15	0.230216	0.470012	0.0619048	0.00430179	0.412866	c.52.1.15	0.450644
c.66.1.20	0.0503597	0.957324	0.395238	0	0.840134	c.66.1.20	0.450644
c.73.1.1	0.388489	0.216263	0.0142857	0	0.207393	c.73.1.1	0.450644
c.92.1.3	0.697842	0.343714	0.27619	0	0.360538	c.92.1.3	0.450644
d.107.1.4	0	0.0322953	0	0	0.0268843	d.107.1.4	0.450644
d.126.1.4	0.179856	0.296424	0.00952381	0.000165453	0.259722	d.126.1.4	0.450644
d.126.1.6	0.0791367	0.350058	0.304762	0.000661813	0.327412	d.126.1.6	0.450644
d.129.1.2	0.402878	0.277393	0.938095	0	0.352376	d.129.1.2	0.450644
d.150.1.2	0.107914	0.891003	0.342857	0	0.783485	d.150.1.2	0.450644
d.166.1.5	0.453237	0.122837	0.838095	0.00115817	0.216995	d.166.1.5	0.450644
d.218.1.8	0.0359712	0.942907	0.32381	0.00132363	0.819971	d.218.1.8	0.450644
d.222.1.1	0	0.89331	0.3	0	0.773884	d.222.1.1	0.450644
d.26.3.1	0.057554	0.147636	0.780952	0.00926539	0.205473	d.26.3.1	0.450644
d.28.1.1	0.992806	0.997116	0.990476	0	0.996159	d.28.1.1	0.450644
d.32.1.7	0.0863309	0.45271	0.0714286	0	0.389822	d.32.1.7	0.450644
d.48.1.1	0	0.987889	0.280952	0.00512905	0.850696	d.48.1.1	0.450644
d.53.1.1	1	0.995386	0.990476	0	0.995199	d.53.1.1	0.450644
d.58.53.1	0.0503597	0.121107	0	0	0.104177	d.58.53.1	0.450644
d.66.1.5	0.107914	0.846597	0.457143	0	0.758041	d.66.1.5	0.450644
e.65.1.1	0.0647482	0.153979	0.0285714	0.000165453	0.135382	e.65.1.1	0.450644
g.54.1.1	0.784173	0.984429	1	0.0183653	0.972636	g.54.1.1	0.450644
a.102.1.1	0.143885	0.192618	0.795238	0	0.25012	a.102.1.1	0.454936
a.118.1.17	0.244604	0.297578	0.490476	0	0.31349	a.118.1.17	0.454936
a.118.1.5	0.158273	0.187428	0.909524	0.000165453	0.258281	a.118.1.5	0.454936
a.266.1.1	0	0.232411	0.585714	0	0.25252	a.266.1.1	0.454936
a.4.5.11	0.928058	0.979239	0.728571	0.000330907	0.950552	a.4.5.11	0.454936
a.4.5.24	0.94964	0.533449	0.047619	0.00148908	0.512242	a.4.5.24	0.454936
a.76.1.1	0.935252	0.481546	0.0047619	0	0.463754	a.76.1.1	0.454936
b.1.18.6	0.122302	0.239908	0.695238	0	0.277964	b.1.18.6	0.454936
b.11.1.6	0	0.00230681	0	0	0.00192031	b.11.1.6	0.454936
b.131.1.2	0.057554	0.241638	0.866667	0.00215089	0.292367	b.131.1.2	0.454936
b.40.4.6	1	0.993656	1	0.0812376	0.994719	b.40.4.6	0.454936
b.44.1.1	1	0.997693	1	0.00198544	0.99808	b.44.1.1	0.454936
b.73.1.1	0.553957	0.995963	0.980952	0	0.964954	b.73.1.1	0.454936
c.1.16.3	0.633094	0.38466	0.00952381	0	0.363418	c.1.16.3	0.454936
c.1.2.3	1	0.9406	0.961905	0	0.946711	c.1.2.3	0.454936
c.55.3.8	0.0215827	0.953287	0.285714	0.00612177	0.823812	c.55.3.8	0.454936
c.68.1.18	0.417266	0.28143	0.557143	0.00363997	0.318291	c.68.1.18	0.454936
c.68.1.5	0.539568	0.926759	1	0.00132363	0.908305	c.68.1.5	0.454936
c.69.1.27	0.0647482	0.27797	0.514286	0.000330907	0.287566	c.69.1.27	0.454936
c.78.1.1	1	0.957324	0.97619	0.000661813	0.962074	c.78.1.1	0.454936
c.87.1.2	0.489209	0.955017	0.57619	0.000165453	0.885742	c.87.1.2	0.454936
d.106.1.3	0.057554	0.148212	0.0380952	0.000165453	0.131061	d.106.1.3	0.454936
d.157.1.13	0.057554	0.188581	0.052381	0.000165453	0.166107	d.157.1.13	0.454936
d.17.4.28	0.0719424	0.307958	0.252381	0	0.286606	d.17.4.28	0.454936
d.17.4.3	0.100719	0.371396	0.328571	0	0.349016	d.17.4.3	0.454936
d.224.1.2	0.546763	0.851788	0.966667	0.000827267	0.843015	d.224.1.2	0.454936
d.226.1.1	0.510791	0.980392	0.728571	0.0438451	0.923668	d.226.1.1	0.454936
d.241.2.1	0	0.991926	0.285714	0	0.854537	d.241.2.1	0.454936
d.26.1.2	0	0.967128	0.0047619	0	0.805569	d.26.1.2	0.454936
d.369.1.1	0	0.290081	0.742857	0.000165453	0.316371	d.369.1.1	0.454936
d.52.4.1	0	0.911188	0.233333	0	0.782045	d.52.4.1	0.454936
d.58.3.2	0.215827	0.185121	0.752381	0	0.244359	d.58.3.2	0.454936
d.81.2.2	0.633094	0.407728	0.604762	0	0.442631	d.81.2.2	0.454936
e.49.1.1	0.0143885	0.962514	0.00952381	0	0.803169	e.49.1.1	0.454936
e.8.1.1	0.992806	0.964245	1	0.234778	0.969755	e.8.1.1	0.454936
f.11.1.1	0.0791367	0.160323	0.461905	0.000330907	0.18531	f.11.1.1	0.454936
h.1.9.1	0.553957	0.991349	0.980952	0	0.961114	h.1.9.1	0.454936
a.102.1.5	0.453237	0.358708	0.666667	0	0.396063	a.102.1.5	0.459227
a.118.8.2	0.0215827	0.275663	0.561905	0	0.287566	a.118.8.2	0.459227
a.128.1.1	1	0.964821	1	0.000165453	0.970715	a.128.1.1	0.459227
a.137.12.1	0.669065	0.835063	0.652381	0	0.805569	a.137.12.1	0.459227
a.213.1.1	0	0.291811	0	0	0.242919	a.213.1.1	0.459227
a.213.1.2	0.0143885	0.455017	0.0190476	0	0.381661	a.213.1.2	0.459227
a.24.13.1	1	0.953287	0.990476	0	0.960154	a.24.13.1	0.459227
a.29.3.2	0	0.110727	0.866667	0	0.179549	a.29.3.2	0.459227
a.36.1.1	1	0.985582	1	0	0.987998	a.36.1.1	0.459227
a.60.2.2	0.230216	0.983276	0.0904762	0.00463269	0.843015	a.60.2.2	0.459227
a.8.4.1	0.510791	0.877163	0.990476	0.00115817	0.864138	a.8.4.1	0.459227
b.1.9.2	0.151079	0.181661	0.0571429	0	0.167067	b.1.9.2	0.459227
b.130.1.1	0.553957	0.994233	1	0.00761085	0.965434	b.130.1.1	0.459227
b.15.1.1	1	0.752595	0.971429	0.00909993	0.791167	b.15.1.1	0.459227
b.33.1.3	0	0.250865	0.466667	0	0.255881	b.33.1.3	0.459227
b.34.8.1	0	0.185698	0.680952	0	0.223236	b.34.8.1	0.459227
b.40.4.3	0.978417	0.99654	1	0.0471542	0.995679	b.40.4.3	0.459227
b.41.1.4	0.115108	0.918685	0.271429	0	0.799808	b.41.1.4	0.459227
b.43.3.4	0	0.927912	0.371429	0	0.80989	b.43.3.4	0.459227
b.67.2.4	0.230216	0.167243	0.114286	0.000165453	0.166107	b.67.2.4	0.459227
b.82.1.4	0.0359712	0.278547	0.695238	0	0.304369	b.82.1.4	0.459227
c.1.1.1	1	0.987889	0.995238	0	0.989438	c.1.1.1	0.459227
c.1.8.10	0.028777	0.153979	0.419048	0	0.172348	c.1.8.10	0.459227
c.2.1.5	0.791367	0.916955	0.980952	0.000165453	0.915026	c.2.1.5	0.459227
c.26.2.5	0.769784	0.983852	0.97619	0.0024818	0.968795	c.26.2.5	0.459227
c.3.1.1	0.0143885	0.277393	0.495238	0	0.281805	c.3.1.1	0.459227
c.32.1.1	0.863309	0.974048	1	0.00198544	0.969275	c.32.1.1	0.459227
c.34.1.1	1	0.94406	0.971429	0.00115817	0.950552	c.34.1.1	0.459227
c.55.1.2	0.431655	0.795271	0.104762	0.00049636	0.701392	c.55.1.2	0.459227
c.55.3.1	1	0.999423	1	0.0339179	0.99952	c.55.3.1	0.459227
c.61.1.2	1	0.989043	0.97619	0.0183653	0.988478	c.61.1.2	0.459227
c.69.1.20	0.0647482	0.309112	0.666667	0.000165453	0.328853	c.69.1.20	0.459227
c.69.1.41	0.115108	0.345444	0.590476	0.00049636	0.354777	c.69.1.41	0.459227
c.72.3.1	1	0.918685	0.961905	0.00132363	0.928469	c.72.3.1	0.459227
c.77.1.5	0.510791	0.814302	0.0190476	0	0.713874	c.77.1.5	0.459227
c.86.1.1	1	0.987889	1	0	0.989918	c.86.1.1	0.459227
d.115.1.1	1	0.990773	1	0.000661813	0.992319	d.115.1.1	0.459227
d.13.1.1	0.935252	0.989043	1	0.00363997	0.986558	d.13.1.1	0.459227
d.142.2.2	0.244604	0.984429	0.2	0.0129054	0.855977	d.142.2.2	0.459227
d.157.1.10	1	0.857555	1	0.00181999	0.881421	d.157.1.10	0.459227
d.162.1.1	0.726619	0.862168	0.980952	0	0.865098	d.162.1.1	0.459227
d.284.1.1	0.892086	0.497693	0	0.00231635	0.473836	d.284.1.1	0.459227
d.320.1.1	0.705036	0.516724	0.0047619	0	0.477676	d.320.1.1	0.459227
d.51.1.1	1	0.972318	1	0.000330907	0.976956	d.51.1.1	0.459227
d.58.4.21	0.0503597	0.208766	0.119048	0	0.18915	d.58.4.21	0.459227
d.74.4.1	1	0.974625	0.580952	0	0.93663	d.74.4.1	0.459227
d.79.2.1	0.834532	0.970588	1	0	0.964474	d.79.2.1	0.459227
e.13.1.1	0.870504	0.986159	0.0238095	0.0809067	0.881421	e.13.1.1	0.459227
e.6.1.2	0	0.108997	0.852381	0	0.176668	e.6.1.2	0.459227
g.41.3.2	0.0719424	0.987889	0.0285714	0.0774322	0.830053	g.41.3.2	0.459227
a.102.1.6	0.129496	0.188581	0.228571	0.000165453	0.18867	a.102.1.6	0.463519
a.102.1.7	0.266187	0.221453	0.238095	0.00049636	0.226116	a.102.1.7	0.463519
a.149.1.1	0.165468	0.973472	0.9	0.0110854	0.912146	a.149.1.1	0.463519
a.182.1.2	0.94964	0.83391	0.838095	0	0.842055	a.182.1.2	0.463519
a.5.1.1	0.057554	0.895617	0	0	0.7494	a.5.1.1	0.463519
a.7.13.1	0.230216	0.888697	0.0190476	0.00148908	0.757081	a.7.13.1	0.463519
b.11.1.4	0	0.00461361	0	0	0.00384061	b.11.1.4	0.463519
b.129.1.2	0.00719424	0.760669	0	0	0.633701	b.129.1.2	0.463519
b.29.1.23	0.028777	0.250288	0.142857	0.000165453	0.224676	b.29.1.23	0.463519
b.30.5.6	0.129496	0.189158	0.771429	0	0.243879	b.30.5.6	0.463519
b.34.6.2	0.467626	0.502884	0.0047619	0.00380543	0.450312	b.34.6.2	0.463519
b.40.12.1	0.726619	0.474048	0	0	0.443111	b.40.12.1	0.463519
b.40.4.2	0.057554	0.948097	0	0	0.793087	b.40.4.2	0.463519
b.80.1.8	0.215827	0.220877	0.295238	0.0145599	0.228036	b.80.1.8	0.463519
b.82.1.13	0.00719424	0.291811	0.0047619	0.000165453	0.243879	b.82.1.13	0.463519
c.108.1.15	0.215827	0.345444	0.609524	0.000330907	0.363418	c.108.1.15	0.463519
c.15.1.2	0.18705	0.981546	1	0.00943084	0.930389	c.15.1.2	0.463519
c.23.16.5	0.0503597	0.182238	0.00952381	0	0.156025	c.23.16.5	0.463519
c.24.1.1	0.47482	0.832757	0.819048	0	0.807489	c.24.1.1	0.463519
c.37.1.25	0.115108	0.351211	0.790476	0.0132363	0.379741	c.37.1.25	0.463519
c.87.1.6	0.244604	0.376009	0.633333	0.000330907	0.393183	c.87.1.6	0.463519
c.98.2.2	0.42446	0.470012	0.00952381	0	0.420547	c.98.2.2	0.463519
d.11.1.1	0.0143885	0.412341	0.00952381	0	0.345175	d.11.1.1	0.463519
d.128.1.5	1	0.845444	0.942857	0	0.865578	d.128.1.5	0.463519
d.129.3.8	0.201439	0.275087	0.42381	0	0.285166	d.129.3.8	0.463519
d.150.1.1	0.0791367	0.390427	0.852381	0.00049636	0.416227	d.150.1.1	0.463519
d.181.1.1	0.992806	0.997116	1	0.00099272	0.99712	d.181.1.1	0.463519
d.192.1.1	0	0.569781	0.0238095	0	0.476716	d.192.1.1	0.463519
d.50.1.1	0.136691	0.977509	0.9	0.0155526	0.913586	d.50.1.1	0.463519
d.58.1.4	0.798561	0.415225	0.27619	0.000165453	0.426788	d.58.1.4	0.463519
d.67.2.1	0.928058	0.990196	0.933333	0	0.980317	d.67.2.1	0.463519
d.74.3.1	0.956835	0.997116	1	0.00115817	0.994719	d.74.3.1	0.463519
g.39.1.11	0	0.922722	0.047619	0.00049636	0.772924	g.39.1.11	0.463519
a.100.1.9	0	0.411188	0.0904762	0.000165453	0.351416	a.100.1.9	0.467811
a.102.1.8	0.0431655	0.147059	0.571429	0	0.182909	a.102.1.8	0.467811
a.102.4.2	0.489209	0.307958	0.847619	0	0.37446	a.102.4.2	0.467811
a.202.1.1	0	0.000576701	0	0	0.000480077	a.202.1.1	0.467811
a.4.5.29	0.223022	0.226067	0.738095	0	0.277484	a.4.5.29	0.467811
a.4.5.38	0	0.343137	0.0047619	0	0.286126	a.4.5.38	0.467811
a.46.2.1	0.985612	0.89158	0.557143	0.000165453	0.864138	a.46.2.1	0.467811
a.6.1.1	0.992806	0.987313	1	0	0.988958	a.6.1.1	0.467811
a.60.2.3	0.230216	0.802191	0.0142857	0.000165453	0.68459	a.60.2.3	0.467811
a.60.6.1	0.417266	0.250865	0.952381	0.00347452	0.332693	a.60.6.1	0.467811
a.61.1.2	0	0	0	0.00132363	0	a.61.1.2	0.467811
a.61.1.5	0	0	0	0.000165453	0	a.61.1.5	0.467811
a.62.1.1	0	0	0	0.00314361	0	a.62.1.1	0.467811
a.8.2.1	0	0.0017301	0	0	0.00144023	a.8.2.1	0.467811
a.8.3.1	0.143885	0.189735	0.828571	0	0.25108	a.8.3.1	0.467811
a.92.1.1	0.784173	0.901961	0.97619	0	0.901584	a.92.1.1	0.467811
b.1.18.12	0	0.0017301	0	0	0.00144023	b.1.18.12	0.467811
b.1.18.5	0	0	0	0.000827267	0	b.1.18.5	0.467811
b.11.1.3	0	0.0017301	0	0	0.00144023	b.11.1.3	0.467811
b.121.2.3	0	0	0	0.0112508	0	b.121.2.3	0.467811
b.121.4.3	0	0	0	0.0074454	0	b.121.4.3	0.467811
b.121.4.5	0	0	0	0.00165453	0	b.121.4.5	0.467811
b.121.4.6	0	0	0	0.00694904	0	b.121.4.6	0.467811
b.121.4.9	0	0	0	0.00148908	0	b.121.4.9	0.467811
b.121.5.3	0	0	0	0.00430179	0	b.121.5.3	0.467811
b.2.3.6	0	0.000576701	0	0	0.000480077	b.2.3.6	0.467811
b.27.1.1	0	0.000576701	0	0.00397088	0.000480077	b.27.1.1	0.467811
b.30.5.1	0.0431655	0.22722	0.357143	0	0.228036	b.30.5.1	0.467811
b.31.1.1	0	0	0	0.00132363	0	b.31.1.1	0.467811
b.40.4.12	0.870504	0.803922	0.442857	0	0.771964	b.40.4.12	0.467811
b.40.4.13	0	0.764129	0.0047619	0	0.636582	b.40.4.13	0.467811
b.43.2.2	0.0143885	0.197809	0.0047619	0	0.166107	b.43.2.2	0.467811
b.49.2.2	0.0143885	0.923875	0.0190476	0.000165453	0.771964	b.49.2.2	0.467811
b.6.2.1	0	0.000576701	0.00952381	0	0.00144023	b.6.2.1	0.467811
b.71.1.2	0.0431655	0.212803	0.542857	0	0.234758	b.71.1.2	0.467811
b.80.6.1	0.992806	0.727797	0.338095	0	0.706193	b.80.6.1	0.467811
b.82.5.2	0.733813	0.294118	0.442857	0.000165453	0.338454	b.82.5.2	0.467811
c.2.1.12	0.0215827	0.38639	0	0	0.323092	c.2.1.12	0.467811
c.23.16.6	0.194245	0.204152	0.27619	0	0.210754	c.23.16.6	0.467811
c.27.1.1	0.992806	0.899654	0.704762	0.000165453	0.886222	c.27.1.1	0.467811
c.52.1.24	0.388489	0.829873	0.142857	0.0299471	0.731157	c.52.1.24	0.467811
c.52.1.4	0	0.0011534	0	0	0.000960154	c.52.1.4	0.467811
c.55.7.1	0.338129	0.797001	0.3	0.000165453	0.716275	c.55.7.1	0.467811
c.6.2.1	0.151079	0.192042	0.828571	0	0.253481	c.6.2.1	0.467811
c.8.3.1	0.805755	0.901961	0.971429	0.000165453	0.902544	c.8.3.1	0.467811
c.8.8.1	0.719424	0.438293	0.37619	0	0.450792	c.8.8.1	0.467811
c.85.1.2	0.215827	0.22376	0.0047619	0	0.201152	c.85.1.2	0.467811
c.87.1.5	0.0935252	0.324106	0.819048	0.00397088	0.358617	c.87.1.5	0.467811
d.129.3.10	0.338129	0.311995	0.27619	0	0.31013	d.129.3.10	0.467811
d.17.5.1	0	0	0	0.000165453	0	d.17.5.1	0.467811
d.17.6.4	0.0143885	0	0	0	0.000960154	d.17.6.4	0.467811
d.218.1.2	0.42446	0.316032	0.819048	0.0024818	0.37398	d.218.1.2	0.467811
d.254.1.1	0	0	0	0.00115817	0	d.254.1.1	0.467811
d.58.32.4	0.230216	0.313149	0.428571	0	0.319251	d.58.32.4	0.467811
d.58.4.17	0.028777	0.017301	0.0047619	0	0.0168027	d.58.4.17	0.467811
d.58.4.22	0	0	0.0047619	0	0.000480077	d.58.4.22	0.467811
d.70.1.2	0	0.000576701	0	0	0.000480077	d.70.1.2	0.467811
d.85.1.1	0	0	0	0.00165453	0	d.85.1.1	0.467811
d.89.1.1	0	0	0	0.0172071	0	d.89.1.1	0.467811
f.1.2.1	0	0.000576701	0	0	0.000480077	f.1.2.1	0.467811
g.3.12.1	0	0	0.0047619	0	0.000480077	g.3.12.1	0.467811
g.45.1.2	0.0143885	0.822376	0.0142857	0.000165453	0.68699	g.45.1.2	0.467811
h.4.6.1	0	0	0	0.000165453	0	h.4.6.1	0.467811
h.4.9.1	0	0	0.0047619	0	0.000480077	h.4.9.1	0.467811
a.102.1.3	0.244604	0.352941	0.480952	0	0.358617	a.102.1.3	0.472103
a.118.26.1	0.143885	0.815456	0.0809524	0	0.696591	a.118.26.1	0.472103
a.118.8.3	0.028777	0.320069	0.509524	0	0.319731	a.118.8.3	0.472103
a.179.1.1	0	0.00230681	0	0.000330907	0.00192031	a.179.1.1	0.472103
a.185.1.1	0	0	0.0333333	0	0.00336054	a.185.1.1	0.472103
a.267.1.1	0	0.000576701	0	0	0.000480077	a.267.1.1	0.472103
a.29.11.1	0	0.0011534	0	0	0.000960154	a.29.11.1	0.472103
a.30.3.1	0	0	0	0.00115817	0	a.30.3.1	0.472103
a.30.5.1	0.0143885	0	0	0.00165453	0.000960154	a.30.5.1	0.472103
a.30.8.1	0	0	0	0.000827267	0	a.30.8.1	0.472103
a.4.14.1	0.215827	0.772203	0.0285714	0.00694904	0.660106	a.4.14.1	0.472103
a.4.5.70	0	0	0.00952381	0	0.000960154	a.4.5.70	0.472103
a.4.5.83	0	0.0017301	0	0	0.00144023	a.4.5.83	0.472103
a.43.1.10	0	0.0017301	0	0	0.00144023	a.43.1.10	0.472103
a.43.1.12	0.057554	0	0	0	0.00384061	a.43.1.12	0.472103
a.43.1.6	0	0.000576701	0	0	0.000480077	a.43.1.6	0.472103
a.47.3.1	0	0.000576701	0	0	0.000480077	a.47.3.1	0.472103
a.7.17.1	0	0.0011534	0	0	0.000960154	a.7.17.1	0.472103
a.79.1.2	0	0.00230681	0	0	0.00192031	a.79.1.2	0.472103
a.8.8.1	0	0.0011534	0	0	0.000960154	a.8.8.1	0.472103
b.1.20.1	0	0.0017301	0	0	0.00144023	b.1.20.1	0.472103
b.11.1.2	0	0	0	0.000330907	0	b.11.1.2	0.472103
b.115.1.1	0	0.00346021	0	0	0.00288046	b.115.1.1	0.472103
b.116.1.1	0	0	0	0.000165453	0	b.116.1.1	0.472103
b.120.1.1	0	0.0017301	0.0047619	0	0.00192031	b.120.1.1	0.472103
b.121.4.4	0	0	0	0.000827267	0	b.121.4.4	0.472103
b.121.5.2	0	0	0	0.0150563	0	b.121.5.2	0.472103
b.121.7.1	0	0	0	0.00231635	0	b.121.7.1	0.472103
b.163.1.2	0	0	0	0.0024818	0	b.163.1.2	0.472103
b.18.1.19	0	0.00288351	0.0047619	0	0.00288046	b.18.1.19	0.472103
b.21.1.3	0	0	0	0.0024818	0	b.21.1.3	0.472103
b.29.1.14	0.00719424	0	0	0.000165453	0.000480077	b.29.1.14	0.472103
b.29.1.7	0	0.0017301	0.0190476	0	0.00336054	b.29.1.7	0.472103
b.3.5.1	0.266187	0.309689	0.366667	0	0.31253	b.3.5.1	0.472103
b.34.4.1	0	0.000576701	0	0.000330907	0.000480077	b.34.4.1	0.472103
b.75.1.1	0	0.00692042	0	0	0.00576092	b.75.1.1	0.472103
b.76.1.1	0	0.00288351	0	0	0.00240038	b.76.1.1	0.472103
b.77.2.1	0	0.0011534	0	0	0.000960154	b.77.2.1	0.472103
b.80.1.9	0.381295	0.298731	0.452381	0.00545996	0.319731	b.80.1.9	0.472103
b.90.1.1	0	0.00519031	0	0.00330907	0.00432069	b.90.1.1	0.472103
c.1.15.6	0.115108	0.258362	0.0047619	0.000330907	0.223236	c.1.15.6	0.472103
c.1.16.2	0	0.00346021	0	0	0.00288046	c.1.16.2	0.472103
c.1.21.1	0.899281	0.905998	0.561905	0.000827267	0.870859	c.1.21.1	0.472103
c.1.3.1	0.546763	0.821223	0.519048	0	0.772444	c.1.3.1	0.472103
c.1.9.8	0.0359712	0.261246	0.047619	0	0.224676	c.1.9.8	0.472103
c.154.1.1	0	0.0011534	0.00952381	0	0.00192031	c.154.1.1	0.472103
c.23.16.9	0.532374	0.351211	0.304762	0.000165453	0.358617	c.23.16.9	0.472103
c.23.8.1	0.942446	0.917532	0.842857	0.000330907	0.911666	c.23.8.1	0.472103
c.24.1.3	0.273381	0.896194	0.847619	0.000330907	0.849736	c.24.1.3	0.472103
c.50.1.2	0.661871	0.468281	0.966667	0.056585	0.531445	c.50.1.2	0.472103
c.51.5.1	0.201439	0.889273	0.128571	0	0.766683	c.51.5.1	0.472103
c.52.1.23	0	0.00288351	0	0	0.00240038	c.52.1.23	0.472103
c.52.1.3	0.0143885	0.00692042	0	0	0.00672108	c.52.1.3	0.472103
c.52.1.6	0	0.0017301	0	0	0.00144023	c.52.1.6	0.472103
c.56.5.6	0.028777	0.83564	0.0047619	0.0185308	0.698032	c.56.5.6	0.472103
c.66.1.13	0.935252	0.415225	0.980952	0.00132363	0.506961	c.66.1.13	0.472103
c.69.1.25	0.172662	0.294694	0.442857	0	0.301488	c.69.1.25	0.472103
c.72.1.2	0.956835	0.826413	0.528571	0	0.805089	c.72.1.2	0.472103
c.89.1.1	0.057554	0.754325	1	0.00148908	0.732597	c.89.1.1	0.472103
c.97.1.4	0.446043	0.914648	0.833333	0.00115817	0.87518	c.97.1.4	0.472103
d.13.1.2	0.381295	0.359285	0.809524	0	0.406145	d.13.1.2	0.472103
d.143.1.1	0.935252	0.920992	0.842857	0.00231635	0.914066	d.143.1.1	0.472103
d.145.1.2	0.107914	0.955017	0.17619	0	0.819971	d.145.1.2	0.472103
d.146.1.1	0.0215827	0.95271	0.1	0	0.804609	d.146.1.1	0.472103
d.166.1.4	0	0.0011534	0	0	0.000960154	d.166.1.4	0.472103
d.175.1.1	0	0.956747	0.00952381	0	0.797408	d.175.1.1	0.472103
d.259.1.1	0	0.000576701	0	0	0.000480077	d.259.1.1	0.472103
d.268.1.1	0.510791	0.926759	0.0380952	0.0259762	0.80941	d.268.1.1	0.472103
d.293.1.1	0	0	0	0.00281271	0	d.293.1.1	0.472103
d.299.1.1	0	0	0	0.00115817	0	d.299.1.1	0.472103
d.3.1.8	0	0.0017301	0	0	0.00144023	d.3.1.8	0.472103
d.300.1.1	0	0	0.00952381	0	0.000960154	d.300.1.1	0.472103
d.313.1.1	0	0.00403691	0	0	0.00336054	d.313.1.1	0.472103
d.377.1.1	0	0.00576701	0	0	0.00480077	d.377.1.1	0.472103
d.50.3.1	0.0215827	0.000576701	0	0	0.00192031	d.50.3.1	0.472103
d.58.8.1	0	0	0	0.0301125	0	d.58.8.1	0.472103
d.68.2.2	0.848921	0.968281	0.542857	0	0.917427	d.68.2.2	0.472103
d.68.7.1	0	0.415225	0.919048	0.00148908	0.43831	d.68.7.1	0.472103
d.89.1.3	0	0	0	0.00827267	0	d.89.1.3	0.472103
d.89.1.4	0	0.0011534	0.00952381	0.0936466	0.00192031	d.89.1.4	0.472103
e.42.1.1	0	0	0.0142857	0.00264725	0.00144023	e.42.1.1	0.472103
f.1.5.1	0	0.000576701	0	0	0.000480077	f.1.5.1	0.472103
f.17.4.1	0.0359712	0	0	0	0.00240038	f.17.4.1	0.472103
f.57.1.1	0.71223	0.637255	0.428571	0	0.621219	f.57.1.1	0.472103
g.3.1.2	0	0	0.00952381	0	0.000960154	g.3.1.2	0.472103
g.3.6.3	0	0	0	0.000165453	0	g.3.6.3	0.472103
g.3.6.4	0	0	0.0285714	0	0.00288046	g.3.6.4	0.472103
g.3.6.5	0	0	0	0.00049636	0	g.3.6.5	0.472103
g.3.7.1	0	0	0.0285714	0	0.00288046	g.3.7.1	0.472103
g.34.1.1	0	0	0	0.000165453	0	g.34.1.1	0.472103
g.39.1.18	0.0143885	0	0.00952381	0	0.00192031	g.39.1.18	0.472103
g.84.1.1	0	0	0.00952381	0	0.000960154	g.84.1.1	0.472103
g.87.1.1	0	0	0	0.000165453	0	g.87.1.1	0.472103
g.9.1.2	0	0	0.0190476	0	0.00192031	g.9.1.2	0.472103
g.9.1.3	0	0	0.00952381	0	0.000960154	g.9.1.3	0.472103
h.1.10.1	0	0	0.0047619	0	0.000480077	h.1.10.1	0.472103
h.1.13.1	0	0	0	0.000165453	0	h.1.13.1	0.472103
h.1.13.2	0	0	0	0.000165453	0	h.1.13.2	0.472103
h.1.14.1	0	0	0	0.00115817	0	h.1.14.1	0.472103
h.1.24.1	0	0	0	0.000661813	0	h.1.24.1	0.472103
h.2.1.1	0	0.0017301	0	0.00132363	0.00144023	h.2.1.1	0.472103
h.4.3.1	0	0.0011534	0	0	0.000960154	h.4.3.1	0.472103
a.115.1.2	0	0	0	0.000661813	0	a.115.1.2	0.476395
a.115.1.3	0	0	0	0.000661813	0	a.115.1.3	0.476395
a.118.8.4	0	0.0017301	0	0	0.00144023	a.118.8.4	0.476395
a.137.14.1	0	0	0.00952381	0	0.000960154	a.137.14.1	0.476395
a.137.7.1	0	0	0.00952381	0	0.000960154	a.137.7.1	0.476395
a.140.3.2	0	0.0121107	0	0.00165453	0.0100816	a.140.3.2	0.476395
a.16.1.1	0	0	0	0.00132363	0	a.16.1.1	0.476395
a.168.1.1	0	0.00230681	0	0	0.00192031	a.168.1.1	0.476395
a.178.1.1	0	0	0	0.00579087	0	a.178.1.1	0.476395
a.190.1.1	0	0	0	0.00463269	0	a.190.1.1	0.476395
a.196.1.1	0	0.0011534	0	0	0.000960154	a.196.1.1	0.476395
a.225.1.1	0.00719424	0.0017301	0	0	0.00192031	a.225.1.1	0.476395
a.226.1.1	0	0	0.00952381	0	0.000960154	a.226.1.1	0.476395
a.23.3.1	0	0.00346021	0	0	0.00288046	a.23.3.1	0.476395
a.231.1.2	0	0.000576701	0	0	0.000480077	a.231.1.2	0.476395
a.24.16.1	0	0.00980392	0	0	0.00816131	a.24.16.1	0.476395
a.244.1.1	0	0.0011534	0	0	0.000960154	a.244.1.1	0.476395
a.25.5.1	0	0.0178777	0	0	0.0148824	a.25.5.1	0.476395
a.25.6.1	0	0.000576701	0	0	0.000480077	a.25.6.1	0.476395
a.253.1.1	0.028777	0	0	0	0.00192031	a.253.1.1	0.476395
a.257.1.1	0	0.00230681	0	0	0.00192031	a.257.1.1	0.476395
a.263.1.1	0	0.0011534	0	0.00099272	0.000960154	a.263.1.1	0.476395
a.291.1.1	0	0.00230681	0	0	0.00192031	a.291.1.1	0.476395
a.34.3.1	0	0.00288351	0	0	0.00240038	a.34.3.1	0.476395
a.39.1.9	0	0.0017301	0.0619048	0	0.00768123	a.39.1.9	0.476395
a.4.5.2	0.165468	0.702999	0.257143	0.00281271	0.62218	a.4.5.2	0.476395
a.4.5.77	0.057554	0.0282584	0	0.000165453	0.0273644	a.4.5.77	0.476395
a.4.5.78	0.0719424	0.00634371	0.0333333	0.000330907	0.0134422	a.4.5.78	0.476395
a.4.5.80	0	0	0.00952381	0	0.000960154	a.4.5.80	0.476395
a.60.4.3	0.057554	0.00403691	0	0	0.00720115	a.60.4.3	0.476395
a.61.1.1	0	0	0	0.000661813	0	a.61.1.1	0.476395
a.61.1.4	0	0	0.0333333	0.00115817	0.00336054	a.61.1.4	0.476395
a.64.2.1	0	0.00403691	0	0	0.00336054	a.64.2.1	0.476395
a.79.1.3	0	0.726067	0.219048	0	0.6265	a.79.1.3	0.476395
a.8.5.1	0	0	0	0.0024818	0	a.8.5.1	0.476395
a.84.1.1	0	0	0	0.00132363	0	a.84.1.1	0.476395
a.95.1.1	0	0	0	0.00132363	0	a.95.1.1	0.476395
b.1.24.1	0	0	0	0.000330907	0	b.1.24.1	0.476395
b.1.26.1	0.230216	0.0876586	0.0904762	0	0.0974556	b.1.26.1	0.476395
b.108.1.5	0.00719424	0.00634371	0	0.00777631	0.00576092	b.108.1.5	0.476395
b.11.1.5	0	0.000576701	0.0142857	0	0.00192031	b.11.1.5	0.476395
b.114.1.1	0	0.00980392	0	0	0.00816131	b.114.1.1	0.476395
b.121.4.2	0	0	0.0047619	0.00645268	0.000480077	b.121.4.2	0.476395
b.121.5.1	0	0	0.0333333	0.00678359	0.00336054	b.121.5.1	0.476395
b.122.1.11	0	0.0011534	0	0	0.000960154	b.122.1.11	0.476395
b.142.1.1	0	0.00980392	0.0333333	0	0.0115218	b.142.1.1	0.476395
b.164.1.1	0	0	0	0.000165453	0	b.164.1.1	0.476395
b.18.1.10	0.0935252	0.175894	0.27619	0.000330907	0.180509	b.18.1.10	0.476395
b.18.1.12	0	0.00461361	0.00952381	0	0.00480077	b.18.1.12	0.476395
b.18.1.14	0.0359712	0.215686	0.357143	0.00959629	0.217955	b.18.1.14	0.476395
b.18.1.17	0	0.0144175	0	0	0.0120019	b.18.1.17	0.476395
b.18.1.23	0	0.00922722	0.0809524	0	0.0158425	b.18.1.23	0.476395
b.19.1.1	0	0	0	0.00380543	0	b.19.1.1	0.476395
b.19.1.2	0	0	0	0.00132363	0	b.19.1.2	0.476395
b.21.1.2	0	0	0	0.000165453	0	b.21.1.2	0.476395
b.26.1.4	0	0.00288351	0.00952381	0	0.00336054	b.26.1.4	0.476395
b.28.1.1	0	0	0	0.00231635	0	b.28.1.1	0.476395
b.29.1.24	0	0.00230681	0.0142857	0.000827267	0.00336054	b.29.1.24	0.476395
b.29.1.8	0.0215827	0.0155709	0.12381	0.00165453	0.0268843	b.29.1.8	0.476395
b.34.1.3	0	0.00576701	0	0	0.00480077	b.34.1.3	0.476395
b.34.11.4	0	0	0	0.00132363	0	b.34.11.4	0.476395
b.34.13.1	0.0503597	0	0	0.000165453	0.00336054	b.34.13.1	0.476395
b.37.1.1	0	0.000576701	0	0.000827267	0.000480077	b.37.1.1	0.476395
b.62.1.3	0.266187	0.133218	0	0	0.128661	b.62.1.3	0.476395
b.68.6.2	0.0863309	0.254325	0.671429	0	0.285166	b.68.6.2	0.476395
b.68.6.3	0.0791367	0.261246	0.509524	0	0.274124	b.68.6.3	0.476395
b.71.1.3	0	0.0017301	0	0	0.00144023	b.71.1.3	0.476395
b.80.2.1	0	0.0011534	0.0380952	0	0.00480077	b.80.2.1	0.476395
b.82.1.7	0.52518	0.191465	0.0619048	0.00099272	0.200672	b.82.1.7	0.476395
b.83.1.2	0	0	0	0.00297816	0	b.83.1.2	0.476395
b.85.4.1	0.978417	0.883506	0.966667	0.090503	0.898224	b.85.4.1	0.476395
b.85.5.1	0	0	0	0.0119126	0	b.85.5.1	0.476395
b.91.1.1	0	0	0	0.0296161	0	b.91.1.1	0.476395
c.1.25.1	0.0791367	0.00346021	0	0	0.00816131	c.1.25.1	0.476395
c.108.1.10	0.899281	0.805652	1	0.00545996	0.831493	c.108.1.10	0.476395
c.23.10.8	0.0215827	0.188581	0.32381	0.00181999	0.191071	c.23.10.8	0.476395
c.30.1.2	0.0359712	0.953287	0.252381	0	0.821411	c.30.1.2	0.476395
c.37.1.6	0.417266	0.788927	0.92381	0.0099272	0.777724	c.37.1.6	0.476395
c.52.1.1	0	0.00634371	0	0	0.00528084	c.52.1.1	0.476395
c.52.1.10	0	0.00980392	0	0	0.00816131	c.52.1.10	0.476395
c.52.1.12	0	0.00634371	0	0	0.00528084	c.52.1.12	0.476395
c.52.1.19	0.00719424	0.00461361	0	0	0.00432069	c.52.1.19	0.476395
c.52.1.2	0.00719424	0.00980392	0	0.000165453	0.00864138	c.52.1.2	0.476395
c.52.1.21	0	0.0294118	0	0.00049636	0.0244839	c.52.1.21	0.476395
c.52.1.22	0.00719424	0.0380623	0	0.000165453	0.0321651	c.52.1.22	0.476395
c.52.1.5	0.00719424	0.00403691	0	0	0.00384061	c.52.1.5	0.476395
c.52.1.7	0	0.00403691	0	0	0.00336054	c.52.1.7	0.476395
c.55.3.6	0.057554	0.824106	0	0.0312707	0.68987	c.55.3.6	0.476395
c.66.1.12	0.280576	0.459631	0.804762	0.000661813	0.482477	c.66.1.12	0.476395
c.66.1.38	0.683453	0.878316	1	0.000330907	0.87758	c.66.1.38	0.476395
c.87.1.9	0	0.00519031	0.0047619	0	0.00480077	c.87.1.9	0.476395
c.97.1.3	0	0.0219146	0	0	0.0182429	c.97.1.3	0.476395
c.98.1.1	0	0.94579	0.257143	0	0.81325	c.98.1.1	0.476395
d.1.1.3	0	0	0.00952381	0	0.000960154	d.1.1.3	0.476395
d.102.1.1	0	0	0	0.000661813	0	d.102.1.1	0.476395
d.103.1.1	0	0.00576701	0.00952381	0	0.00576092	d.103.1.1	0.476395
d.129.9.1	0	0.00519031	0.00952381	0	0.00528084	d.129.9.1	0.476395
d.13.2.1	0	0	0	0.000661813	0	d.13.2.1	0.476395
d.137.1.1	0.0215827	0.0449827	0	0	0.0388862	d.137.1.1	0.476395
d.14.1.6	0	0	0.00952381	0	0.000960154	d.14.1.6	0.476395
d.15.12.1	0.00719424	0.0121107	0	0	0.0105617	d.15.12.1	0.476395
d.15.7.1	0	0.0011534	0	0	0.000960154	d.15.7.1	0.476395
d.155.1.1	0.00719424	0.00865052	0	0	0.00768123	d.155.1.1	0.476395
d.159.1.4	0.992806	0.690311	0.985714	0.0512905	0.740278	d.159.1.4	0.476395
d.159.1.7	0.956835	0.796424	0.97619	0.0542687	0.825252	d.159.1.7	0.476395
d.169.1.2	0	0.00865052	0	0	0.00720115	d.169.1.2	0.476395
d.169.1.3	0	0.00230681	0.00952381	0	0.00288046	d.169.1.3	0.476395
d.17.6.5	0.0863309	0	0	0	0.00576092	d.17.6.5	0.476395
d.172.1.1	0	0	0	0.000661813	0	d.172.1.1	0.476395
d.180.1.1	0	0	0	0.00529451	0	d.180.1.1	0.476395
d.2.1.11	0	0.0011534	0	0	0.000960154	d.2.1.11	0.476395
d.213.1.1	0	0	0	0.00347452	0	d.213.1.1	0.476395
d.216.1.1	0	0	0	0.000661813	0	d.216.1.1	0.476395
d.218.1.1	0.158273	0.163206	0.104762	0	0.156985	d.218.1.1	0.476395
d.24.1.2	0	0.00634371	0	0	0.00528084	d.24.1.2	0.476395
d.243.1.2	0	0.00346021	0	0	0.00288046	d.243.1.2	0.476395
d.277.1.1	0	0.0011534	0	0	0.000960154	d.277.1.1	0.476395
d.3.1.12	0	0.0103806	0	0	0.00864138	d.3.1.12	0.476395
d.3.1.17	0.028777	0.0155709	0	0	0.0148824	d.3.1.17	0.476395
d.3.1.19	0	0.00692042	0.00952381	0	0.00672108	d.3.1.19	0.476395
d.337.1.1	0.0215827	0	0	0	0.00144023	d.337.1.1	0.476395
d.52.5.1	0	0.0138408	0.0333333	0	0.0148824	d.52.5.1	0.476395
d.58.26.6	0	0	0.00952381	0	0.000960154	d.58.26.6	0.476395
d.58.4.20	0	0.00230681	0	0	0.00192031	d.58.4.20	0.476395
d.58.4.23	0	0.00692042	0	0	0.00576092	d.58.4.23	0.476395
d.58.4.4	0.0431655	0.262976	0.380952	0	0.260202	d.58.4.4	0.476395
d.61.1.4	0.00719424	0.0409458	0.209524	0.00661813	0.0556889	d.61.1.4	0.476395
d.98.1.1	0	0.00576701	0	0	0.00480077	d.98.1.1	0.476395
e.28.1.2	0	0.000576701	0	0.00049636	0.000480077	e.28.1.2	0.476395
e.45.1.1	0	0.00346021	0	0	0.00288046	e.45.1.1	0.476395
f.1.3.1	0.00719424	0.0109573	0.0285714	0	0.012482	f.1.3.1	0.476395
f.12.1.1	0	0	0	0.0107545	0	f.12.1.1	0.476395
f.23.29.1	0.0791367	0	0	0	0.00528084	f.23.29.1	0.476395
f.4.4.2	0	0.011534	0	0	0.00960154	f.4.4.2	0.476395
g.3.19.1	0	0	0.0142857	0	0.00144023	g.3.19.1	0.476395
g.3.3.3	0	0	0.0047619	0	0.000480077	g.3.3.3	0.476395
g.3.4.2	0	0	0.0047619	0	0.000480077	g.3.4.2	0.476395
g.3.7.2	0	0.000576701	0.0285714	0	0.00336054	g.3.7.2	0.476395
g.41.13.1	0.0215827	0	0	0	0.00144023	g.41.13.1	0.476395
g.61.1.1	0	0	0.047619	0	0.00480077	g.61.1.1	0.476395
g.8.1.2	0	0	0.0142857	0	0.00144023	g.8.1.2	0.476395
h.1.4.1	0	0.00749712	0	0.00181999	0.006241	h.1.4.1	0.476395
h.3.1.1	0.0143885	0.00922722	0.0047619	0.00181999	0.00912146	h.3.1.1	0.476395
a.10.2.1	0.0431655	0	0	0	0.00288046	a.10.2.1	0.480687
a.100.1.11	0.158273	0.000576701	0	0	0.0110418	a.100.1.11	0.480687
a.118.20.1	0.0503597	0.000576701	0	0	0.00384061	a.118.20.1	0.480687
a.137.13.1	0.0503597	0	0	0	0.00336054	a.137.13.1	0.480687
a.137.2.1	0	0.0149942	0	0	0.012482	a.137.2.1	0.480687
a.140.3.1	0.00719424	0.78489	0.157143	0.00512905	0.669707	a.140.3.1	0.480687
a.154.1.1	0.00719424	0.00576701	0	0.000330907	0.00528084	a.154.1.1	0.480687
a.159.3.1	0	0.000576701	0	0.00446724	0.000480077	a.159.3.1	0.480687
a.2.13.1	0	0.00519031	0	0	0.00432069	a.2.13.1	0.480687
a.231.1.1	0	0.00749712	0	0	0.006241	a.231.1.1	0.480687
a.24.12.1	0	0.00634371	0	0	0.00528084	a.24.12.1	0.480687
a.24.17.1	0	0	0.0047619	0	0.000480077	a.24.17.1	0.480687
a.24.20.1	0	0.00692042	0	0	0.00576092	a.24.20.1	0.480687
a.25.2.1	0.0359712	0	0	0	0.00240038	a.25.2.1	0.480687
a.251.1.1	0	0	0	0.00115817	0	a.251.1.1	0.480687
a.254.1.1	0	0.0207612	0	0	0.0172828	a.254.1.1	0.480687
a.258.1.1	0	0.0155709	0	0	0.0129621	a.258.1.1	0.480687
a.260.1.1	0	0	0.0047619	0.0208471	0.000480077	a.260.1.1	0.480687
a.264.1.1	0	0	0.0571429	0	0.00576092	a.264.1.1	0.480687
a.30.1.1	0	0.0017301	0	0	0.00144023	a.30.1.1	0.480687
a.35.1.10	0	0.0317186	0	0.00595632	0.0264042	a.35.1.10	0.480687
a.4.5.27	0	0.0121107	0	0	0.0100816	a.4.5.27	0.480687
a.4.5.60	0.553957	0.762399	0.152381	0	0.68699	a.4.5.60	0.480687
a.4.5.73	0.215827	0.088812	0.0142857	0.00049636	0.0897744	a.4.5.73	0.480687
a.4.5.76	0	0.0703576	0.0142857	0	0.0600096	a.4.5.76	0.480687
a.43.1.4	0.0431655	0.0795848	0	0.0024818	0.0691311	a.43.1.4	0.480687
a.60.2.4	0.100719	0.0519031	0.00952381	0.000330907	0.0508881	a.60.2.4	0.480687
b.108.1.3	0	0.00576701	0	0.00165453	0.00480077	b.108.1.3	0.480687
b.121.4.1	0	0.000576701	0.0047619	0.0451688	0.000960154	b.121.4.1	0.480687
b.121.6.1	0	0	0	0.0481469	0	b.121.6.1	0.480687
b.133.1.1	0	0.00461361	0.0190476	0	0.00576092	b.133.1.1	0.480687
b.147.1.1	0	0	0	0.00363997	0	b.147.1.1	0.480687
b.163.1.1	0	0.00288351	0	0.000661813	0.00240038	b.163.1.1	0.480687
b.174.1.1	0	0.0017301	0	0.000165453	0.00144023	b.174.1.1	0.480687
b.18.1.11	0	0.0017301	0.00952381	0.000330907	0.00240038	b.18.1.11	0.480687
b.18.1.16	0	0.00403691	0	0	0.00336054	b.18.1.16	0.480687
b.18.1.28	0	0.0167243	0	0	0.0139222	b.18.1.28	0.480687
b.19.1.3	0	0	0	0.00181999	0	b.19.1.3	0.480687
b.21.1.1	0	0.000576701	0	0.00694904	0.000480077	b.21.1.1	0.480687
b.34.18.1	0	0.94925	0.252381	0	0.815651	b.34.18.1	0.480687
b.34.20.1	0	0.0011534	0	0.000165453	0.000960154	b.34.20.1	0.480687
b.42.4.2	0	0.00346021	0	0.000165453	0.00288046	b.42.4.2	0.480687
b.5.1.1	0	0.00634371	0	0	0.00528084	b.5.1.1	0.480687
b.53.1.1	0	0.862168	0.371429	0	0.755161	b.53.1.1	0.480687
b.6.1.7	0	0.00692042	0	0	0.00576092	b.6.1.7	0.480687
b.60.1.3	0	0	0.0619048	0	0.006241	b.60.1.3	0.480687
b.67.2.2	0.0503597	0.0622837	0.0190476	0.00049636	0.0571291	b.67.2.2	0.480687
b.68.1.2	0.00719424	0.0380623	0.0380952	0.00215089	0.0360058	b.68.1.2	0.480687
b.80.1.10	0.028777	0.0132641	0.052381	0.000661813	0.0182429	b.80.1.10	0.480687
b.92.1.8	0.00719424	0.0369089	0.0285714	0	0.0340855	b.92.1.8	0.480687
c.147.1.1	0	0.011534	0	0	0.00960154	c.147.1.1	0.480687
c.19.1.3	0.0431655	0.674164	1	0.00661813	0.664906	c.19.1.3	0.480687
c.23.10.2	0	0	0	0.00181999	0	c.23.10.2	0.480687
c.23.14.2	0	0.0317186	0	0.00545996	0.0264042	c.23.14.2	0.480687
c.31.1.5	0.582734	0.746251	0.995238	0.00579087	0.760442	c.31.1.5	0.480687
c.51.6.1	0	0.00288351	0	0	0.00240038	c.51.6.1	0.480687
c.52.1.11	0	0.00461361	0	0	0.00384061	c.52.1.11	0.480687
c.52.1.16	0	0.0478662	0	0	0.0398464	c.52.1.16	0.480687
c.52.1.17	0	0.038639	0.047619	0.0168762	0.0369659	c.52.1.17	0.480687
c.52.1.29	0.0215827	0.0178777	0	0	0.0163226	c.52.1.29	0.480687
c.52.1.8	0	0.0224913	0	0	0.018723	c.52.1.8	0.480687
c.52.1.9	0	0.017301	0	0	0.0144023	c.52.1.9	0.480687
c.58.1.4	0	0.0265283	0	0	0.0220835	c.58.1.4	0.480687
c.66.1.25	0	0.00749712	0.0380952	0.0236598	0.0100816	c.66.1.25	0.480687
c.66.1.29	0.028777	0.0582468	0.0666667	0.00115817	0.0571291	c.66.1.29	0.480687
c.69.1.14	0.18705	0.681084	0.942857	0.00612177	0.674508	c.69.1.14	0.480687
c.69.1.22	0.0431655	0.415802	0.814286	0.00314361	0.431109	c.69.1.22	0.480687
c.69.1.39	0	0.0178777	0.0666667	0	0.0216035	c.69.1.39	0.480687
c.7.1.2	0.769784	0.921569	0.990476	0.106386	0.918387	c.7.1.2	0.480687
d.108.1.9	0.0647482	0.00403691	0	0	0.00768123	d.108.1.9	0.480687
d.169.1.8	0	0.00403691	0	0.000827267	0.00336054	d.169.1.8	0.480687
d.17.4.21	0	0.032872	0.0285714	0	0.0302448	d.17.4.21	0.480687
d.17.6.2	0.107914	0	0	0	0.00720115	d.17.6.2	0.480687
d.18.1.4	0	0	0.0333333	0	0.00336054	d.18.1.4	0.480687
d.184.1.2	0	0.00461361	0	0	0.00384061	d.184.1.2	0.480687
d.194.1.2	0	0.771626	0.285714	0.000165453	0.671147	d.194.1.2	0.480687
d.196.1.1	0	0	0	0.00148908	0	d.196.1.1	0.480687
d.197.1.1	0	0.0011534	0	0	0.000960154	d.197.1.1	0.480687
d.204.1.1	0.244604	0.930219	0.27619	0.00115817	0.818531	d.204.1.1	0.480687
d.221.1.1	0	0.0167243	0	0	0.0139222	d.221.1.1	0.480687
d.238.1.1	0	0.0011534	0	0	0.000960154	d.238.1.1	0.480687
d.243.1.1	0.0215827	0.00749712	0	0	0.00768123	d.243.1.1	0.480687
d.26.1.3	0	0	0.0333333	0	0.00336054	d.26.1.3	0.480687
d.26.2.1	0	0.00288351	0	0	0.00240038	d.26.2.1	0.480687
d.287.1.1	0.0143885	0.0144175	0	0	0.0129621	d.287.1.1	0.480687
d.315.1.1	0	0.940023	0.247619	0	0.807489	d.315.1.1	0.480687
d.318.1.1	0	0	0	0.00281271	0	d.318.1.1	0.480687
d.321.1.1	0.0143885	0.00980392	0	0.00330907	0.00912146	d.321.1.1	0.480687
d.351.1.1	0	0.0184544	0.00952381	0	0.0163226	d.351.1.1	0.480687
d.368.1.1	0	0.00230681	0	0.000827267	0.00192031	d.368.1.1	0.480687
d.58.4.19	0.00719424	0.0351788	0.0285714	0	0.0326452	d.58.4.19	0.480687
d.62.1.1	0	0	0.0142857	0	0.00144023	d.62.1.1	0.480687
d.80.1.4	0.028777	0.0472895	0	0	0.0412866	d.80.1.4	0.480687
d.82.5.1	0	0.00403691	0	0	0.00336054	d.82.5.1	0.480687
d.89.1.2	0	0	0	0.0297816	0	d.89.1.2	0.480687
d.92.1.7	0	0.00346021	0	0.000165453	0.00288046	d.92.1.7	0.480687
e.27.1.1	0	0	0	0.00479815	0	e.27.1.1	0.480687
e.34.1.1	0	0	0	0.000827267	0	e.34.1.1	0.480687
e.35.1.1	0	0.000576701	0	0.00264725	0.000480077	e.35.1.1	0.480687
e.58.1.1	0	0.000576701	0	0.0122435	0.000480077	e.58.1.1	0.480687
e.76.1.2	0	0	0	0.0210126	0	e.76.1.2	0.480687
f.1.1.1	0	0.00576701	0	0	0.00480077	f.1.1.1	0.480687
f.23.20.1	0	0.00922722	0	0	0.00768123	f.23.20.1	0.480687
f.47.1.1	0	0	0	0.00132363	0	f.47.1.1	0.480687
g.16.3.1	0	0	0.0047619	0	0.000480077	g.16.3.1	0.480687
g.26.1.1	0	0	0.0190476	0	0.00192031	g.26.1.1	0.480687
g.29.1.1	0	0.00230681	0	0	0.00192031	g.29.1.1	0.480687
g.3.6.2	0	0	0.0285714	0.000330907	0.00288046	g.3.6.2	0.480687
h.1.23.1	0	0.000576701	0.0238095	0	0.00288046	h.1.23.1	0.480687
h.4.1.1	0	0	0.0047619	0	0.000480077	h.4.1.1	0.480687
h.4.2.1	0	0.00288351	0	0.000165453	0.00240038	h.4.2.1	0.480687
a.102.5.1	0.0431655	0.0542099	0.0904762	0	0.0571291	a.102.5.1	0.484979
a.115.1.1	0	0	0	0.00380543	0	a.115.1.1	0.484979
a.130.1.1	0.446043	0.738178	0.0238095	0.000827267	0.646663	a.130.1.1	0.484979
a.137.4.1	0	0.0149942	0.0047619	0	0.0129621	a.137.4.1	0.484979
a.137.9.1	0	0.0144175	0	0	0.0120019	a.137.9.1	0.484979
a.138.1.2	0.00719424	0.0461361	0.0047619	0	0.0393663	a.138.1.2	0.484979
a.18.1.1	0.0791367	0.0190311	0	0.0145599	0.0211234	a.18.1.1	0.484979
a.206.1.1	0	0	0.0714286	0.00314361	0.00720115	a.206.1.1	0.484979
a.22.1.4	0.122302	0.0178777	0	0	0.0230437	a.22.1.4	0.484979
a.25.1.2	0.517986	0.823529	1	0.102747	0.820931	a.25.1.2	0.484979
a.25.1.5	0.417266	0.202422	0.2	0.000330907	0.216515	a.25.1.5	0.484979
a.28.1.2	0.0143885	0.369666	0.590476	0	0.368219	a.28.1.2	0.484979
a.39.4.1	0.431655	0.00288351	0	0	0.031205	a.39.4.1	0.484979
a.4.1.17	0.00719424	0.077278	0	0	0.0648104	a.4.1.17	0.484979
a.4.5.10	0	0.112457	0.0285714	0.000330907	0.0964954	a.4.5.10	0.484979
a.4.5.51	0.705036	0.72722	0	0	0.652424	a.4.5.51	0.484979
a.4.5.79	0.0143885	0.0201845	0.00952381	0.000661813	0.018723	a.4.5.79	0.484979
a.49.1.1	0	0.0132641	0	0.000661813	0.0110418	a.49.1.1	0.484979
a.63.1.1	0.00719424	0.00576701	0.0428571	0	0.00960154	a.63.1.1	0.484979
a.64.1.4	0	0	0.0666667	0	0.00672108	a.64.1.4	0.484979
a.7.12.1	1	0.8812	0.0238095	0.000330907	0.802688	a.7.12.1	0.484979
a.8.6.1	0	0.00346021	0.0714286	0	0.0100816	a.8.6.1	0.484979
a.8.9.1	0	0	0	0.00727995	0	a.8.9.1	0.484979
a.98.1.1	0.568345	0.786621	0.995238	0.0789212	0.793087	a.98.1.1	0.484979
b.1.18.13	0.00719424	0.0357555	0.0285714	0	0.0331253	b.1.18.13	0.484979
b.106.1.2	0	0.00922722	0	0.00198544	0.00768123	b.106.1.2	0.484979
b.108.1.1	0	0	0	0.00909993	0	b.108.1.1	0.484979
b.110.1.1	0	0.0155709	0	0	0.0129621	b.110.1.1	0.484979
b.121.4.7	0	0.000576701	0.0238095	0.0162144	0.00288046	b.121.4.7	0.484979
b.123.1.1	0.0359712	0.0299885	0	0	0.0273644	b.123.1.1	0.484979
b.169.1.1	0	0	0.0190476	0	0.00192031	b.169.1.1	0.484979
b.18.1.32	0	0.0668973	0.052381	0	0.0609698	b.18.1.32	0.484979
b.40.2.1	0	0.00634371	0	0.00314361	0.00528084	b.40.2.1	0.484979
b.40.4.9	0.0791367	0.900807	0.247619	0	0.780125	b.40.4.9	0.484979
b.47.1.3	0.0431655	0.0824683	0.452381	0.0607214	0.117139	b.47.1.3	0.484979
b.47.1.4	0	0.00288351	0.047619	0.0589014	0.00720115	b.47.1.4	0.484979
b.55.2.1	0	0.00519031	0	0	0.00432069	b.55.2.1	0.484979
b.61.4.1	0	0.0144175	0	0	0.0120019	b.61.4.1	0.484979
b.69.2.1	0.0431655	0.0836217	0.42381	0.000165453	0.115218	b.69.2.1	0.484979
b.80.1.6	0	0.0161476	0.0047619	0.00694904	0.0139222	b.80.1.6	0.484979
b.82.1.1	0.582734	0.702999	0.0571429	0.00115817	0.629861	b.82.1.1	0.484979
b.83.1.1	0	0.0011534	0	0.00976175	0.000960154	b.83.1.1	0.484979
b.85.2.1	0	0.00403691	0	0.00215089	0.00336054	b.85.2.1	0.484979
c.1.12.2	0.978417	0.913495	0.352381	0	0.861258	c.1.12.2	0.484979
c.108.1.14	0.539568	0.611303	0.942857	0.00049636	0.639942	c.108.1.14	0.484979
c.130.1.1	0	0.00980392	0	0	0.00816131	c.130.1.1	0.484979
c.23.13.1	0	0.747982	0.0904762	0.00049636	0.631781	c.23.13.1	0.484979
c.43.1.2	0.100719	0.3812	0.485714	0	0.37302	c.43.1.2	0.484979
c.52.1.18	0.906475	0.782584	0.0333333	0.0183653	0.715314	c.52.1.18	0.484979
c.68.1.19	0.352518	0.168397	0.119048	0.000330907	0.175708	c.68.1.19	0.484979
c.8.1.2	0.323741	0.804498	0.0333333	0	0.694671	c.8.1.2	0.484979
c.87.1.1	0.00719424	0.00576701	0.0238095	0.00165453	0.00768123	c.87.1.1	0.484979
c.92.3.1	0.0359712	0.0847751	0.0047619	0	0.0734518	c.92.3.1	0.484979
d.10.1.1	0	0.0144175	0	0	0.0120019	d.10.1.1	0.484979
d.110.2.3	0	0.663206	0	0	0.552088	d.110.2.3	0.484979
d.129.3.7	0	0.0305652	0.052381	0	0.0307249	d.129.3.7	0.484979
d.129.5.1	0	0.00461361	0	0	0.00384061	d.129.5.1	0.484979
d.15.5.1	0	0.00519031	0	0.00115817	0.00432069	d.15.5.1	0.484979
d.165.1.2	0	0.00461361	0.0285714	0.00297816	0.00672108	d.165.1.2	0.484979
d.186.1.1	0	0.0178777	0	0.00314361	0.0148824	d.186.1.1	0.484979
d.194.1.1	0	0.00461361	0	0	0.00384061	d.194.1.1	0.484979
d.214.1.1	0.172662	0	0	0	0.0115218	d.214.1.1	0.484979
d.215.1.1	0.76259	0.644175	1	0	0.68795	d.215.1.1	0.484979
d.218.1.10	0	0.00346021	0.219048	0	0.024964	d.218.1.10	0.484979
d.22.1.1	0	0.00288351	0.0047619	0	0.00288046	d.22.1.1	0.484979
d.247.1.1	0.330935	0	0	0.00181999	0.0220835	d.247.1.1	0.484979
d.255.1.1	0	0	0	0.00198544	0	d.255.1.1	0.484979
d.264.1.2	0.122302	0.126874	0.00952381	0.0263071	0.114738	d.264.1.2	0.484979
d.266.1.1	0.18705	0	0	0	0.012482	d.266.1.1	0.484979
d.285.1.1	0	0.0161476	0.00952381	0.0291198	0.0144023	d.285.1.1	0.484979
d.3.1.2	0.0215827	0.00288351	0.0333333	0.000827267	0.00720115	d.3.1.2	0.484979
d.311.1.1	0	0.00230681	0	0	0.00192031	d.311.1.1	0.484979
d.312.1.1	0	0.00692042	0	0	0.00576092	d.312.1.1	0.484979
d.323.1.1	0	0.00865052	0	0.00148908	0.00720115	d.323.1.1	0.484979
d.323.1.2	0	0.0109573	0	0.00049636	0.00912146	d.323.1.2	0.484979
d.331.1.1	0	0.102653	0	0	0.0854537	d.331.1.1	0.484979
d.35.1.1	0	0.0109573	0	0	0.00912146	d.35.1.1	0.484979
d.357.1.2	0.0215827	0.0495963	0.0142857	0.000165453	0.0441671	d.357.1.2	0.484979
d.360.1.1	0.0143885	0.0247982	0	0	0.0216035	d.360.1.1	0.484979
d.372.1.1	0	0.00749712	0	0	0.006241	d.372.1.1	0.484979
d.58.26.5	0.0791367	0.824106	0.366667	0	0.728277	d.58.26.5	0.484979
d.58.32.3	0	0.0196078	0.0142857	0	0.0177628	d.58.32.3	0.484979
d.89.1.5	0	0.125144	0	0.000165453	0.104177	d.89.1.5	0.484979
e.28.1.1	0	0.000576701	0	0.00397088	0.000480077	e.28.1.1	0.484979
e.41.1.1	0	0.0126874	0	0	0.0105617	e.41.1.1	0.484979
e.48.1.1	0	0	0	0.0122435	0	e.48.1.1	0.484979
e.8.1.4	0.0863309	0.170704	0.52381	0.288882	0.200672	e.8.1.4	0.484979
e.8.1.6	0	0	0.104762	0.000827267	0.0105617	e.8.1.6	0.484979
f.51.1.1	0.690647	0.790657	1	0.000827267	0.805089	f.51.1.1	0.484979
f.6.1.1	0	0.0121107	0	0.00181999	0.0100816	f.6.1.1	0.484979
g.13.1.1	0	0	0.0428571	0	0.00432069	g.13.1.1	0.484979
g.21.1.1	0	0.027105	0	0	0.0225636	g.21.1.1	0.484979
g.35.1.1	0.0359712	0.05594	0	0.000165453	0.0489678	g.35.1.1	0.484979
g.7.1.2	0	0	0.1	0	0.0100816	g.7.1.2	0.484979
a.111.1.1	0.676259	0.799885	0.952381	0.000827267	0.807009	a.111.1.1	0.48927
a.182.1.1	0.273381	0.681084	0.204762	0.0074454	0.605857	a.182.1.1	0.48927
a.200.1.1	0.201439	0	0	0	0.0134422	a.200.1.1	0.48927
a.229.1.1	0	0.00576701	0	0	0.00480077	a.229.1.1	0.48927
a.23.7.1	0	0.00461361	0	0	0.00384061	a.23.7.1	0.48927
a.24.16.2	0.23741	0.144752	0	0	0.136342	a.24.16.2	0.48927
a.24.5.1	0	0	0.0380952	0.00843812	0.00384061	a.24.5.1	0.48927
a.249.1.1	0	0.00346021	0	0	0.00288046	a.249.1.1	0.48927
a.250.1.1	0	0.0121107	0.0047619	0	0.0105617	a.250.1.1	0.48927
a.28.2.1	0	0.0190311	0	0	0.0158425	a.28.2.1	0.48927
a.29.8.2	0	0.0138408	0	0	0.0115218	a.29.8.2	0.48927
a.29.9.1	0.244604	0.602653	0.0190476	0.000165453	0.519923	a.29.9.1	0.48927
a.30.6.1	0	0.00634371	0	0	0.00528084	a.30.6.1	0.48927
a.35.1.6	0	0.0207612	0	0.000661813	0.0172828	a.35.1.6	0.48927
a.4.5.45	0.0359712	0.0213379	0.0428571	0	0.0244839	a.4.5.45	0.48927
a.52.1.2	0	0	0.0666667	0	0.00672108	a.52.1.2	0.48927
a.54.1.1	0	0	0	0.0117472	0	a.54.1.1	0.48927
a.57.1.1	0	0.0121107	0	0	0.0100816	a.57.1.1	0.48927
a.6.1.5	0.0647482	0.560554	0.0047619	0.0279616	0.471435	a.6.1.5	0.48927
a.60.10.1	0.0791367	0.734717	0	0	0.616899	a.60.10.1	0.48927
a.69.3.1	0	0.802191	0.371429	0	0.705233	a.69.3.1	0.48927
a.8.1.1	0	0.00692042	0	0	0.00576092	a.8.1.1	0.48927
a.8.7.1	0	0.0911188	0.0190476	0	0.0777724	a.8.7.1	0.48927
b.1.18.15	0	0.00461361	0	0	0.00384061	b.1.18.15	0.48927
b.1.18.4	0	0	0.0047619	0.0153872	0.000480077	b.1.18.4	0.48927
b.1.19.1	0	0.0178777	0	0	0.0148824	b.1.19.1	0.48927
b.101.1.1	0	0.0161476	0	0	0.0134422	b.101.1.1	0.48927
b.122.1.2	0	0.872549	0.242857	0	0.75084	b.122.1.2	0.48927
b.125.1.1	0.302158	0.640715	0	0	0.553529	b.125.1.1	0.48927
b.134.1.1	0	0	0.0380952	0	0.00384061	b.134.1.1	0.48927
b.144.1.1	0	0.00634371	0.00952381	0	0.006241	b.144.1.1	0.48927
b.150.1.1	0	0.0692042	0.0285714	0	0.0604897	b.150.1.1	0.48927
b.173.1.1	0	0.061707	0	0	0.0513682	b.173.1.1	0.48927
b.30.5.5	0.0935252	0.0524798	0	0	0.049928	b.30.5.5	0.48927
b.34.1.2	0.920863	0.689735	0	0	0.635622	b.34.1.2	0.48927
b.40.2.2	0	0.00403691	0	0.000661813	0.00336054	b.40.2.2	0.48927
b.42.2.3	0	0.0103806	0.0142857	0	0.0100816	b.42.2.3	0.48927
b.45.3.1	0	0.0138408	0	0	0.0115218	b.45.3.1	0.48927
b.61.2.2	0	0.00346021	0	0	0.00288046	b.61.2.2	0.48927
b.61.3.1	0	0.00807382	0.0380952	0	0.0105617	b.61.3.1	0.48927
b.62.1.1	0.539568	0.883506	1	0.000661813	0.8723	b.62.1.1	0.48927
b.67.2.5	0	0.0132641	0.0285714	0	0.0139222	b.67.2.5	0.48927
b.68.7.1	0.388489	0.666667	0.428571	0.000661813	0.6241	b.68.7.1	0.48927
b.69.7.2	0.057554	0.0109573	0.180952	0	0.031205	b.69.7.2	0.48927
b.82.1.18	0.143885	0.11361	0.0952381	0	0.113778	b.82.1.18	0.48927
c.1.18.3	0.510791	0.799885	1	0.00579087	0.800768	c.1.18.3	0.48927
c.102.1.1	0	0.00865052	0	0	0.00720115	c.102.1.1	0.48927
c.108.1.25	0.0143885	0.0582468	0.157143	0.00628723	0.0652904	c.108.1.25	0.48927
c.116.1.5	0	0.940023	0.361905	0	0.819011	c.116.1.5	0.48927
c.23.1.5	0	0.011534	0	0	0.00960154	c.23.1.5	0.48927
c.23.5.5	0.129496	0.0576701	0	0	0.0566491	c.23.5.5	0.48927
c.47.1.20	0	0.0363322	0.0380952	0	0.0340855	c.47.1.20	0.48927
c.52.1.31	0	0.00865052	0	0	0.00720115	c.52.1.31	0.48927
c.53.1.1	0.489209	0.651096	0.0285714	0.0342488	0.577532	c.53.1.1	0.48927
c.7.1.4	0	0.0449827	0.0047619	0.0170417	0.0379261	c.7.1.4	0.48927
d.129.3.9	0.0215827	0.108997	0.0047619	0	0.0926548	d.129.3.9	0.48927
d.15.6.1	0	0.00403691	0.0047619	0.000827267	0.00384061	d.15.6.1	0.48927
d.157.1.14	0.136691	0.153403	0.142857	0.000165453	0.151224	d.157.1.14	0.48927
d.166.1.6	0	0.0149942	0.0047619	0.00049636	0.0129621	d.166.1.6	0.48927
d.17.1.1	0	0	0.0380952	0	0.00384061	d.17.1.1	0.48927
d.17.1.4	0	0.00403691	0	0	0.00336054	d.17.1.4	0.48927
d.17.4.24	0.0359712	0.0645905	0.104762	0	0.0667307	d.17.4.24	0.48927
d.17.4.26	0	0.155709	0.00952381	0	0.130581	d.17.4.26	0.48927
d.195.1.1	0	0.00288351	0	0	0.00240038	d.195.1.1	0.48927
d.199.1.1	0	0	0	0.012409	0	d.199.1.1	0.48927
d.251.1.1	0	0.106113	0.00952381	0.000165453	0.0892943	d.251.1.1	0.48927
d.268.1.3	0.028777	0.0449827	0.0190476	0	0.0412866	d.268.1.3	0.48927
d.276.1.1	0	0.0547866	0.0047619	0	0.0460874	d.276.1.1	0.48927
d.3.1.10	0	0.0144175	0.0047619	0	0.012482	d.3.1.10	0.48927
d.3.1.20	0	0.000576701	0.0619048	0.0120781	0.00672108	d.3.1.20	0.48927
d.304.1.1	0.395683	0.188581	0	0.00330907	0.183389	d.304.1.1	0.48927
d.339.1.1	0	0	0.0380952	0	0.00384061	d.339.1.1	0.48927
d.344.1.1	0	0.0265283	0	0.00463269	0.0220835	d.344.1.1	0.48927
d.375.1.1	0.00719424	0.0161476	0	0	0.0139222	d.375.1.1	0.48927
d.4.1.1	0	0.0230681	0	0.00215089	0.0192031	d.4.1.1	0.48927
d.58.48.2	0	0.0351788	0	0	0.0292847	d.58.48.2	0.48927
d.79.5.1	0	0.824683	0.366667	0	0.723476	d.79.5.1	0.48927
d.96.2.1	0.107914	0.596309	0.0428571	0	0.507921	d.96.2.1	0.48927
f.10.1.1	0	0	0	0.0188617	0	f.10.1.1	0.48927
f.23.10.1	0	0.0236448	0	0	0.0196831	f.23.10.1	0.48927
f.23.9.1	0	0.00576701	0	0	0.00480077	f.23.9.1	0.48927
f.3.1.1	0	0.0259516	0	0	0.0216035	f.3.1.1	0.48927
f.4.1.3	0	0.0495963	0	0	0.0412866	f.4.1.3	0.48927
f.9.1.1	0	0.0317186	0	0	0.0264042	f.9.1.1	0.48927
g.41.6.1	0.179856	0	0	0	0.0120019	g.41.6.1	0.48927
h.4.4.1	0.057554	0.0219146	0.128571	0.00264725	0.0350456	h.4.4.1	0.48927
a.124.1.1	0.172662	0.0801615	0.052381	0	0.0835334	a.124.1.1	0.493562
a.128.1.5	0	0.00634371	0.0571429	0.000165453	0.0110418	a.128.1.5	0.493562
a.139.1.1	0.366906	0.0841984	0	0	0.0945751	a.139.1.1	0.493562
a.149.1.2	0.172662	0.000576701	0.00952381	0	0.0129621	a.149.1.2	0.493562
a.150.1.1	0	0	0	0.0143944	0	a.150.1.1	0.493562
a.2.14.1	0	0.665513	0.0047619	0	0.554489	a.2.14.1	0.493562
a.232.1.1	0	0	0.0761905	0	0.00768123	a.232.1.1	0.493562
a.24.11.1	0	0.00519031	0	0	0.00432069	a.24.11.1	0.493562
a.24.21.1	0	0.00865052	0.0047619	0	0.00768123	a.24.21.1	0.493562
a.241.1.1	0	0.00288351	0	0	0.00240038	a.241.1.1	0.493562
a.25.1.8	0.0647482	0.114187	0.0047619	0.000165453	0.099856	a.25.1.8	0.493562
a.265.1.1	0.410072	0.648789	0.404762	0.00115817	0.608257	a.265.1.1	0.493562
a.279.1.1	0	0.0599769	0	0	0.049928	a.279.1.1	0.493562
a.29.8.1	0	0.0242215	0	0	0.0201632	a.29.8.1	0.493562
a.30.4.1	0	0	0.133333	0	0.0134422	a.30.4.1	0.493562
a.4.5.74	0	0.0467128	0	0	0.0388862	a.4.5.74	0.493562
a.48.5.1	0	0.0224913	0	0	0.018723	a.48.5.1	0.493562
a.55.1.2	0	0.00403691	0	0	0.00336054	a.55.1.2	0.493562
a.8.1.2	0	0.0224913	0	0	0.018723	a.8.1.2	0.493562
b.105.1.2	0	0.0178777	0	0	0.0148824	b.105.1.2	0.493562
b.109.1.1	0.00719424	0.119377	0.0333333	0.00413633	0.103217	b.109.1.1	0.493562
b.121.2.2	0	0	0	0.0117472	0	b.121.2.2	0.493562
b.140.1.1	0	0	0	0.00876903	0	b.140.1.1	0.493562
b.148.1.1	0	0	0	0.00876903	0	b.148.1.1	0.493562
b.2.2.2	0.316547	0.113033	0	0	0.115218	b.2.2.2	0.493562
b.29.1.11	0.0935252	0.0680507	0.171429	0	0.0801728	b.29.1.11	0.493562
b.29.1.17	0	0.011534	0.0190476	0	0.0115218	b.29.1.17	0.493562
b.30.6.1	0	0.0149942	0	0	0.012482	b.30.6.1	0.493562
b.34.11.1	0	0.0403691	0	0	0.0336054	b.34.11.1	0.493562
b.38.1.4	0.172662	0.0011534	0.00952381	0	0.0134422	b.38.1.4	0.493562
b.52.2.1	0.0215827	0.556517	0.0047619	0	0.465194	b.52.2.1	0.493562
b.57.1.1	0	0.0703576	0	0.0158835	0.0585694	b.57.1.1	0.493562
b.61.2.1	0	0.0484429	0	0	0.0403265	b.61.2.1	0.493562
b.82.1.21	0	0.083045	0.0142857	0	0.0705713	b.82.1.21	0.493562
b.82.3.1	0	0.0530565	0.0380952	0	0.0480077	b.82.3.1	0.493562
b.82.3.3	0	0.0322953	0	0	0.0268843	b.82.3.3	0.493562
b.97.1.2	0	0	0.0285714	0	0.00288046	b.97.1.2	0.493562
b.98.1.1	0.23741	0.630911	1	0	0.641863	b.98.1.1	0.493562
c.1.31.1	0.00719424	0.656863	0.0238095	0	0.549688	c.1.31.1	0.493562
c.108.1.13	0.0431655	0.0184544	0.1	0.000661813	0.0283245	c.108.1.13	0.493562
c.108.1.24	0.151079	0.00576701	0.052381	0	0.0201632	c.108.1.24	0.493562
c.23.1.7	0.330935	0.0011534	0	0	0.0230437	c.23.1.7	0.493562
c.23.3.1	0.136691	0.0611303	0	0.000330907	0.0600096	c.23.3.1	0.493562
c.51.3.2	0.00719424	0.0288351	0	0	0.0244839	c.51.3.2	0.493562
c.52.1.13	0.00719424	0.146482	0.490476	0.0522833	0.171867	c.52.1.13	0.493562
c.52.4.1	0.172662	0	0	0.000330907	0.0115218	c.52.4.1	0.493562
c.66.1.11	0.654676	0.60323	0.257143	0.0451688	0.571771	c.66.1.11	0.493562
c.66.1.48	0	0	0	0.00876903	0	c.66.1.48	0.493562
c.67.1.2	0.136691	0.104383	0.0285714	0	0.0988958	c.67.1.2	0.493562
d.10.1.4	0	0.0138408	0.0047619	0.00099272	0.0120019	d.10.1.4	0.493562
d.108.1.4	0.338129	0.574394	0.319048	0	0.532885	d.108.1.4	0.493562
d.110.10.1	0	0	0.0761905	0	0.00768123	d.110.10.1	0.493562
d.112.1.1	0.057554	0.666667	0.171429	0	0.576092	d.112.1.1	0.493562
d.129.8.1	0	0.0149942	0	0	0.012482	d.129.8.1	0.493562
d.15.3.2	0.805755	0.686275	0	0.000330907	0.62506	d.15.3.2	0.493562
d.159.1.10	0.0791367	0.188581	0.0333333	0.000165453	0.165627	d.159.1.10	0.493562
d.17.4.29	0.00719424	0.0818916	0.0238095	0	0.0710514	d.17.4.29	0.493562
d.173.1.1	0.00719424	0.568627	0.361905	0	0.510322	d.173.1.1	0.493562
d.250.1.2	0	0.0841984	0.195238	0	0.0897744	d.250.1.2	0.493562
d.254.1.2	0	0	0	0.00876903	0	d.254.1.2	0.493562
d.274.1.1	0.172662	0	0	0	0.0115218	d.274.1.1	0.493562
d.294.1.2	0	0.00403691	0	0.0125745	0.00336054	d.294.1.2	0.493562
d.296.1.2	0.172662	0.00230681	0	0	0.0134422	d.296.1.2	0.493562
d.298.1.1	0.194245	0.425029	0	0.000330907	0.366779	d.298.1.1	0.493562
d.302.1.1	0	0	0	0.00876903	0	d.302.1.1	0.493562
d.306.1.1	0.028777	0.540369	0.0047619	0.00446724	0.452232	d.306.1.1	0.493562
d.319.1.1	0	0.00865052	0	0	0.00720115	d.319.1.1	0.493562
d.341.1.1	0	0.0121107	0.0047619	0	0.0105617	d.341.1.1	0.493562
d.342.1.1	0.165468	0	0	0	0.0110418	d.342.1.1	0.493562
d.358.1.1	0	0.0397924	0	0.000165453	0.0331253	d.358.1.1	0.493562
d.364.1.1	0	0.00576701	0	0	0.00480077	d.364.1.1	0.493562
d.58.1.2	0.920863	0.802191	0.242857	0.000165453	0.753721	d.58.1.2	0.493562
d.58.36.2	0.0791367	0.0605536	0	0.000165453	0.0556889	d.58.36.2	0.493562
d.58.4.12	0.0215827	0.0599769	0.0142857	0	0.0528084	d.58.4.12	0.493562
d.58.5.1	0.776978	0.792388	0.238095	0	0.735478	d.58.5.1	0.493562
d.80.1.5	0	0.0449827	0	0	0.037446	d.80.1.5	0.493562
d.92.1.13	0.366906	0.692618	1	0	0.701872	d.92.1.13	0.493562
d.92.2.2	0.028777	0.0899654	0.052381	0	0.0820931	d.92.2.2	0.493562
d.94.1.1	0.0791367	0.749135	0	0.000165453	0.628901	d.94.1.1	0.493562
e.66.1.1	0	0.011534	0	0.000330907	0.00960154	e.66.1.1	0.493562
f.6.1.2	0	0.0219146	0	0	0.0182429	f.6.1.2	0.493562
g.3.13.1	0	0	0.1	0	0.0100816	g.3.13.1	0.493562
g.3.2.1	0	0	0.0333333	0	0.00336054	g.3.2.1	0.493562
g.3.7.4	0	0	0.0857143	0	0.00864138	g.3.7.4	0.493562
g.39.1.13	0	0.630334	0.0047619	0.00479815	0.525204	g.39.1.13	0.493562
g.51.1.1	0	0	0	0.0117472	0	g.51.1.1	0.493562
g.86.1.1	0	0	0	0.00876903	0	g.86.1.1	0.493562
h.3.3.1	0	0.00980392	0.0142857	0.00893448	0.00960154	h.3.3.1	0.493562
a.137.15.1	0	0.0622837	0.00952381	0	0.0528084	a.137.15.1	0.497854
a.163.1.1	0.00719424	0	0.0761905	0	0.00816131	a.163.1.1	0.497854
a.186.1.1	0	0.0178777	0	0	0.0148824	a.186.1.1	0.497854
a.2.18.1	0	0.0155709	0	0	0.0129621	a.2.18.1	0.497854
a.2.7.4	0	0.0346021	0.242857	0	0.0532885	a.2.7.4	0.497854
a.219.1.1	0	0.0178777	0	0	0.0148824	a.219.1.1	0.497854
a.239.1.1	0.0647482	0.106113	0	0.00959629	0.0926548	a.239.1.1	0.497854
a.243.1.2	0	0.00519031	0	0	0.00432069	a.243.1.2	0.497854
a.255.1.1	0.0143885	0.102076	0.0047619	0	0.0864138	a.255.1.1	0.497854
a.259.1.1	0	0.11015	0	0	0.0916947	a.259.1.1	0.497854
a.282.1.1	0	0.0622837	0.0047619	0.00893448	0.0523284	a.282.1.1	0.497854
a.286.1.1	0	0.0201845	0	0	0.0168027	a.286.1.1	0.497854
a.3.1.2	0.00719424	0.0997693	0	0	0.0835334	a.3.1.2	0.497854
a.3.1.7	0.00719424	0.119954	0.0047619	0	0.100816	a.3.1.7	0.497854
a.35.1.11	0.0359712	0.0968858	0	0.00049636	0.0830533	a.35.1.11	0.497854
a.35.1.9	0	0.0299885	0	0.00463269	0.024964	a.35.1.9	0.497854
a.4.1.14	0.028777	0.123991	0.0571429	0.00545996	0.110898	a.4.1.14	0.497854
a.46.3.1	0.00719424	0.00922722	0	0	0.00816131	a.46.3.1	0.497854
a.61.1.3	0	0	0.0952381	0.00165453	0.00960154	a.61.1.3	0.497854
a.61.1.6	0	0	0.12381	0.00297816	0.012482	a.61.1.6	0.497854
a.8.3.2	0.18705	0.0294118	0	0	0.0369659	a.8.3.2	0.497854
b.1.9.3	0.215827	0.0357555	0	0	0.0441671	b.1.9.3	0.497854
b.129.2.2	0.28777	0.0161476	0	0	0.0326452	b.129.2.2	0.497854
b.138.1.1	0	0	0.052381	0	0.00528084	b.138.1.1	0.497854
b.154.1.1	0.00719424	0.0259516	0.0571429	0.0110854	0.0278445	b.154.1.1	0.497854
b.18.1.31	0	0.0253749	0.142857	0	0.0355257	b.18.1.31	0.497854
b.20.1.1	0	0	0.0666667	0.00148908	0.00672108	b.20.1.1	0.497854
b.30.5.8	0.208633	0.0720877	0.0666667	0	0.0806529	b.30.5.8	0.497854
b.34.6.1	0	0.0634371	0	0	0.0528084	b.34.6.1	0.497854
b.40.11.1	0	0.0426759	0	0	0.0355257	b.40.11.1	0.497854
b.48.1.1	0	0.0767013	0	0.00479815	0.0638502	b.48.1.1	0.497854
c.1.19.2	0.0935252	0.0640138	0	0	0.0595295	c.1.19.2	0.497854
c.1.21.2	0.460432	0.682238	0.347619	0	0.633701	c.1.21.2	0.497854
c.108.1.11	0.0143885	0.105536	0.152381	0.00529451	0.104177	c.108.1.11	0.497854
c.115.1.1	0.309353	0	0	0	0.0206433	c.115.1.1	0.497854
c.23.10.5	0.122302	0.7797	0.838095	0.00645268	0.741719	c.23.10.5	0.497854
c.55.3.3	0.028777	0.147059	0.285714	0.00430179	0.153145	c.55.3.3	0.497854
c.66.1.45	0.661871	0.787197	0.185714	0.00479815	0.718195	c.66.1.45	0.497854
c.94.1.3	0	0.0547866	0	0	0.0456073	c.94.1.3	0.497854
d.159.1.5	0.604317	0.191465	0	0.000330907	0.199712	d.159.1.5	0.497854
d.17.4.18	0.115108	0.158593	0.0571429	0	0.145463	d.17.4.18	0.497854
d.17.4.22	0.0143885	0.0991926	0.0857143	0	0.0921747	d.17.4.22	0.497854
d.18.1.3	0	0.0196078	0.00952381	0	0.0172828	d.18.1.3	0.497854
d.186.2.1	0	0.00807382	0	0.00215089	0.00672108	d.186.2.1	0.497854
d.211.1.1	0.0719424	0.592272	1	0.0127399	0.598656	d.211.1.1	0.497854
d.218.1.11	0.143885	0.121107	0.0285714	0.000661813	0.113298	d.218.1.11	0.497854
d.253.1.1	0	0.0109573	0	0	0.00912146	d.253.1.1	0.497854
d.262.1.1	0	0.0334487	0.0047619	0.00976175	0.0283245	d.262.1.1	0.497854
d.263.1.1	0	0	0.109524	0	0.0110418	d.263.1.1	0.497854
d.264.1.3	0	0.0207612	0	0	0.0172828	d.264.1.3	0.497854
d.268.1.2	0.338129	0.067474	0	0.00430179	0.0787326	d.268.1.2	0.497854
d.278.1.3	0.539568	0.188581	0.0142857	0	0.194431	d.278.1.3	0.497854
d.287.1.2	0.52518	0.626298	0.0047619	0.00115817	0.556889	d.287.1.2	0.497854
d.3.1.18	0.115108	0.0813149	0.0380952	0.000661813	0.0792127	d.3.1.18	0.497854
d.30.1.1	0	0.0184544	0.0047619	0	0.0158425	d.30.1.1	0.497854
d.383.1.1	0	0.0126874	0	0	0.0105617	d.383.1.1	0.497854
d.70.1.1	0	0	0.0428571	0	0.00432069	d.70.1.1	0.497854
d.74.4.2	0.244604	0	0	0	0.0163226	d.74.4.2	0.497854
d.79.9.1	0	0.0645905	0	0	0.0537686	d.79.9.1	0.497854
d.80.1.6	0.00719424	0.120531	0.00952381	0	0.101776	d.80.1.6	0.497854
d.82.2.2	0	0.0103806	0	0	0.00864138	d.82.2.2	0.497854
d.9.2.1	0	0.0132641	0	0	0.0110418	d.9.2.1	0.497854
d.90.1.2	0.0647482	0.0582468	0	0	0.0528084	d.90.1.2	0.497854
e.52.1.2	0.201439	0.686275	0.980952	0	0.683629	e.52.1.2	0.497854
e.67.1.1	0.201439	0.00692042	0	0	0.0192031	e.67.1.1	0.497854
f.14.1.1	0.906475	0.707612	0.985714	0.00297816	0.74892	f.14.1.1	0.497854
f.23.21.1	0.453237	0.700115	0.052381	0	0.618339	f.23.21.1	0.497854
f.23.22.1	0	0.0236448	0	0	0.0196831	f.23.22.1	0.497854
f.4.4.1	0	0.0409458	0	0	0.0340855	f.4.4.1	0.497854
g.10.1.2	0	0	0.238095	0.00049636	0.0240038	g.10.1.2	0.497854
g.2.3.1	0	0	0.0571429	0	0.00576092	g.2.3.1	0.497854
h.4.18.1	0	0.0519031	0.00952381	0.00694904	0.0441671	h.4.18.1	0.497854
a.100.1.5	0.00719424	0.0870819	0.0428571	0	0.0772924	a.100.1.5	0.502146
a.132.1.2	0	0.109573	0	0	0.0912146	a.132.1.2	0.502146
a.140.4.1	0	0.0017301	0	0.0147253	0.00144023	a.140.4.1	0.502146
a.151.1.1	0.791367	0.631488	0.266667	0	0.605377	a.151.1.1	0.502146
a.25.4.1	0	0.0219146	0	0	0.0182429	a.25.4.1	0.502146
a.25.4.2	0	0.0369089	0	0.00049636	0.0307249	a.25.4.2	0.502146
a.292.1.1	0	0.0242215	0	0	0.0201632	a.292.1.1	0.502146
a.295.1.1	0	0.0519031	0	0	0.0432069	a.295.1.1	0.502146
a.3.1.8	0.00719424	0.1609	0.0047619	0	0.134902	a.3.1.8	0.502146
a.4.1.6	0	0.00461361	0.133333	0	0.0172828	a.4.1.6	0.502146
a.43.1.8	0	0.132641	0	0	0.110418	a.43.1.8	0.502146
a.46.1.1	0.258993	0.679354	0.338095	0	0.616899	a.46.1.1	0.502146
a.7.10.1	0	0.0109573	0	0	0.00912146	a.7.10.1	0.502146
a.96.1.6	0.330935	0.00461361	0.0047619	0.000165453	0.0264042	a.96.1.6	0.502146
b.1.18.19	0	0.11015	0	0	0.0916947	b.1.18.19	0.502146
b.122.1.13	0	0.0230681	0	0.000165453	0.0192031	b.122.1.13	0.502146
b.161.1.1	0	0.0824683	0	0	0.068651	b.161.1.1	0.502146
b.40.13.1	0	0.0524798	0	0.000330907	0.043687	b.40.13.1	0.502146
b.40.4.14	0.244604	0	0.195238	0.000165453	0.0360058	b.40.4.14	0.502146
[truncated: 1,893 more rows]
